# Supplementary material for: Genomic analysis and clinical correlations of non-small cell lung cancer brain metastasis
Source: Nat Commun. 2023 Aug 17;14:4980. doi: 10.1038/s41467-023-40793-x (PMC10435547; doi:10.1038/s41467-023-40793-x)
Supplement: Supplementary file 4 — Supplementary Data 1 [file 41467_2023_40793_MOESM4_ESM.xlsx]

## Sheet: Clinical_Data
Supplementary Data File 1: Clinical data for all Samples
Patient ID	Sample ID	Sex	Smoking status (0=never, 1=current, 2=former)	NSCLC subtype (1-adenocarcinoma, 2-large cell carcinoma, 3-squamous cell carcinoma, 4-mixed, 99-other)	Vital status (1-died, 0-alive)	Day difference from BM to primary dx	BM occurance (1=BM at the primary disease presentation, 2=BM as primary disease recurrence (90 days after primary dx))	KPS	Largest diameter of resected BM lesion, mm	Number of BM at diagnosis (1 - 1 lesion, 2 - 2-5 lesions, 3 - 6 - 15 lesions, 4 - >15 lesions)	TimeDeath, days	Time Last follow up, days	Symtom at BM diagnosis? (1-yes, 0-no)	Types of symptoms (1-seizures, 2-motor weakness, 3-ataxia, 4-AMS, 5-Speech difficulties (word finding difficulty/expressive aphasia), 99-other)	Prior WBRT (1-yes, 0-no	Prior PCI (1-yes, 0-no)	RT treatment (2-Surgery + adjuvant SBRT, 5-Neoadjuvant SRS/SBRT followed by surgical resection, 99-no RT after resection)	Systemic therapy prior to BM resection ? (1-yes, 0-no)	How many lines of therapy did patient have prior to BM resection?	Treatment prior to BM resection (no treatment=0, RT (+/- systemic) =1, chemo only=2, TKI only=3, IO only=4, VGEF only=5, other=6)	Prior TKI at any time (N=0, Y=1)	Intracranial disease progression (1-yes, 0-no)	Type of intracranial disease progression (0-no progression, 1-local progression, 2-LMD (imaging or CSF), 3-regional progression (1 new lesion), 4-regional progression (2 or more new lesions, 5-type of progression is unclear from notes))
P-0001955	P-0001955-T01-IM3	Female	0	1	1	282	2	80	31	2	532		1	99	0	0	2	1	1	2	0	0	0
P-0021470	P-0021470-T01-IM6	Male	1	1	1	693	2	80	13	1	877		1	5	0	0	2	1	1	2	0	0	0
P-0025777	P-0025777-T01-IM6	Female	2	1	1	1	1	80	24	3	446		1	5	0	0	99	0	0	0	0	0	0
P-0004278	P-0004278-T01-IM5	Male	1	99	1	0	1	80	30	1	488		1	1	0	0	2	0	0	0	0	0	0
P-0024635	P-0024635-T01-IM6	Female	1	99	1	0	1	70	19	4	200		1	5	0	0	2	0	0	0	0	0	0
P-0009623	P-0009623-T01-IM5	Male	2	1	1	0	1	Not recorded	57	2	541		1	4	0	0	2	0	0	0	0	0	0
P-0003854	P-0003854-T02-IM5	Female	2	1	1	1	1	Not recorded	13	1	1256		1	99	0	0	2	0	0	0	0	0	0
P-0017794	P-0017794-T02-IM6	Male	1	1	0	1834	2	80	39	2		1302	1	3	0	0	2	1	4	4	0	0	0
P-0006724	P-0006724-T01-IM5	Female	1	99	0	0	1	80	43	2		2298	1	99	0	0	2	0	0	0	0	0	0
P-0015531	P-0015531-T01-IM6	Female	1	3	1	0	1	80	50	2	589		1	4	1	0	2	1	1	1	0	0	0
P-0014003	P-0014003-T02-IM6	Female	2	99	0	358	2	80	33	2		82	1	99	0	0	2	1	3	4	0	0	0
P-0012206	P-0012206-T02-IM6	Female	1	99	1	718	2	80	21	1	321		1	5	0	0	2	1	3	4	0	0	0
P-0043822	P-0043822-T01-IM6	Female	2	1	0	0	1	90	26	1		948	1	4	0	0	2	0	0	0	0	0	0
P-0058090	P-0058090-T02-IM7	Male	0	99	0	0	1	90	25	1		459	1	99	0	0	2	0	0	0	0	0	0
P-0064602	P-0064602-T02-IM7	Female	2	1	0	0	1	Not recorded	24	1		268	1	2	0	0	2	0	0	0	0	0	0
P-0001891	P-0001891-T01-IM3	Male	2	1	1	5	1	80	20	2	520		1	99	0	0	2	0	0	0	0	0	0
P-0044139	P-0044139-T01-IM6	Female	2	99	1	0	1	60	63	2	155		1	3	0	0	2	0	0	0	0	0	0
P-0065000	P-0065000-T01-IM7	Male	2	99	0	485	2	70	25	2		1014	1	1	0	0	2	1	1	2	0	0	0
P-0032526	P-0032526-T01-IM6	Female	2	1	0	376	2	90	33	2		1304	1	4	0	0	2	1	1	2	0	0	0
P-0041477	P-0041477-T02-IM7	Male	1	3	1	301	2	70	22	1	379		1	2	0	0	2	1	2	2	0	0	0
P-0008354	P-0008354-T01-IM5	Female	0	99	0	2050	2	90	29	1		628	1	2	0	0	2	1	2	6	0	0	0
P-0063426	P-0063426-T01-IM7	Male	2	1	0	1443	2	100	28	1		252	0		0	0	2	1	1	3	1	0	0
P-0046824	P-0046824-T03-IM6	Female	2	1	1	258	2	Not recorded	27	1	326		1	99	0	0	2	1	2	4	0	0	0
P-0020124	P-0020124-T01-IM6	Male	2	1	0	0	1	90	37	2		1747	1	1	0	0	2	0	0	0	0	0	0
P-0015027	P-0015027-T02-IM6	Female	1	1	1	533	2	90	29	1	785		1	99	0	0	2	1	1	2	0	0	0
P-0063535	P-0063535-T02-IM7	Male	2	3	0	14	1	80	24	2		253	1	2	0	0	2	0	0	0	0	0	0
P-0037068	P-0037068-T01-IM6	Female	1	1	0	0	1	Not recorded	25	1		1072	1	4	0	0	2	0	0	0	0	0	0
P-0006671	P-0006671-T02-IM6	Female	2	1	1	9	1	90	22	2	950		0		0	0	2	1	2	3	1	0	0
P-0003527	P-0003527-T01-IM5	Male	0	1	0	720	2	90	25	1		2494	1	99	0	0	2	1	1	2	0	0	0
P-0000583	P-0000583-T01-IM3	Female	2	1	1	1380	2	80	26	2	72		0		1	0	99	1	3	1	1	0	0
P-0064933	P-0064933-T02-IM7	Male	2	1	0	0	1	80	37	1		273	1	99	0	0	2	0	0	0	0	0	0
P-0042657	P-0042657-T02-IM6	Male	2	1	0	269	2	80	31	2		630	1	99	0	0	2	1	2	4	0	0	0
P-0035340	P-0035340-T03-IM6	Male	2	1	0	638	2	80	25	1		673	1	3	0	0	2	1	1	2	0	0	0
P-0012160	P-0012160-T01-IM5	Female	0	1	1	5	1	90	20	1	1017		1	2	0	0	99	0	0	0	0	0	0
P-0023023	P-0023023-T04-IM6	Male	2	1	1	1577	2	Not recorded	59	1	99		1	4	0	0	2	1	5	2	0	0	0
P-0043844	P-0043844-T03-IM6	Female	2	1	0	650	2	70	11	1		1232	1	99	0	1	2	1	1	1	0	0	0
P-0031099	P-0031099-T01-IM6	Male	1	3	1	6220	2	60	76	2	115		1	99	0	0	2	0	0	0	0	0	0
P-0062909	P-0062909-T01-IM7	Female	2	1	0	15	1	Not recorded	22	1		392	1	2	0	0	2	0	0	0	0	0	0
P-0012833	P-0012833-T01-IM5	Male	1	1	0	1416	2	80	57	1		4605	1	5	0	0	2	1	1	6	0	0	0
P-0049559	P-0049559-T01-IM6	Male	0	1	1	0	1	90	32	3	371		1	99	0	0	99	0	0	0	0	0	0
P-0021675	P-0021675-T01-IM6	Female	0	1	1	0	1	80	43	4	215		1	99	0	0	2	0	0	0	0	0	0
P-0002105	P-0002105-T01-IM3	Male	1	1	1	0	1	90	48	1	1862		1	1	0	0	2	0	0	0	0	0	0
P-0049965	P-0049965-T01-IM6	Female	1	1	1	620	2	90	27	1	206		1	1	0	0	2	1	2	2	0	0	0
P-0050949	P-0050949-T01-IM6	Female	2	1	1	27	1	80	32	2	376		0		0	0	2	0	0	0	0	0	0
P-0014844	P-0014844-T01-IM6	Male	2	3	0	0	1	80	20	1		1966	1	1	0	0	2	0	0	0	0	0	0
P-0046202	P-0046202-T01-IM6	Male	2	1	0	451	2	Not recorded	33	1		425	1	3	0	0	2	1	1	2	0	0	0
P-0001832	P-0001832-T01-IM3	Female	2	1	1	1059	2	90	18	1	808		0		0	0	2	1	1	2	0	0	0
P-0041219	P-0041219-T01-IM6	Female	0	3	1	0	1	Not recorded	21	3	480		1	99	0	0	2	0	0	0	0	0	0
P-0065499	P-0065499-T02-IM7	Male	2	1	1	3	1	90	26	2	25		1	4	0	0	99	0	0	0	0	0	0
P-0009955	P-0009955-T02-IM6	Male	0	1	1	542	2	80	24	2	250		0		0	0	99	1	1	2	0	0	0
P-0004851	P-0004851-T02-IM5	Male	2	99	1	427	2	Not recorded	39	1	269		1	4	0	0	99	1	1	2	0	0	0
P-0023438	P-0023438-T01-IM6	Male	1	1	0	2612	2	80	30	1		1567	1	4	0	0	2	1	1	2	0	0	0
P-0049996	P-0049996-T01-IM6	Male	2	1	0	0	1	80	37	1		703	1	4	0	0	5	0	0	1	0	0	0
P-0048874	P-0048874-T02-IM6	Male	0	1	0	0	1	Not recorded	9	1		714	1	4	0	0	99	0	0	0	0	0	0
P-0016366	P-0016366-T01-IM6	Female	0	1	0	1498	2	90	30	1		1804	1	99	0	0	2	0	0	0	0	0	0
P-0011038	P-0011038-T01-IM5	Male	2	1	1	0	1	90	26	2	686		1	4	0	0	2	0	0	0	0	0	0
P-0050839	P-0050839-T01-IM6	Female	1	1	0	0	1	80	42	1		622	1	4	0	0	2	0	0	0	0	0	0
P-0052500	P-0052500-T01-IM6	Female	2	99	1	493	2	90	35	2	81		1	4	0	0	2	0	0	0	0	0	0
P-0019451	P-0019451-T02-IM6	Female	2	99	0	285	2	80	16	1		1426	1	99	0	0	2	1	2	2	0	0	0
P-0016365	P-0016365-T01-IM6	Female	1	1	0	0	1	80	31	2		671	1	4	0	0	2	0	0	0	0	0	0
P-0054902	P-0054902-T02-IM6	Female	1	1	0	3557	2	90	23	1		546	1	99	0	0	2	1	1	2	0	0	0
P-0000671	P-0000671-T01-IM3	Female	2	1	0	459	2	90	13	1		2749	1	3	0	0	2	1	1	2	0	0	0
P-0028743	P-0028743-T01-IM6	Male	1	1	1	2416	2	80	36	2	354		1	99	0	0	2	1	3	4	0	0	0
P-0000924	P-0000924-T01-IM3	Female	1	1	1	0	1	70	18	2	370		1	5	0	0	99	0	0	0	0	0	0
P-0035786	P-0035786-T01-IM6	Male	2	1	1	0	1	70	52	2	117		1	1	0	0	2	0	0	0	0	0	0
P-0010030	P-0010030-T01-IM5	Female	2	1	1	385	2	90	16	3	553		1	99	0	0	2	1	1	2	0	0	0
P-0002218	P-0002218-T05-IM7	Female	0	1	0	0	1	80	18	2		2574	1	2	0	0	99	1	3	3	1	0	0
P-0037332	P-0037332-T01-IM6	Male	2	1	1	0	1	70	21	3	289		1	99	0	0	2	0	0	0	0	0	0
P-0037491	P-0037491-T01-IM6	Female	2	1	0	0	1	Not recorded	37	2		212	1	4	0	0	2	0	0	0	0	0	0
P-0015412	P-0015412-T01-IM6	Male	1	99	1	35	1	70	27	2	89		1	2	0	0	99	0	0	0	0	0	0
P-0049091	P-0049091-T01-IM6	Male	1	3	1	17	1	70	28	3	54		1	3	0	0	5	1	1	1	0	0	0
P-0013202	P-0013202-T01-IM5	Female	0	1	0	2	1	90	15	3		1983	1	1	0	0	2	0	0	0	0	0	0
P-0052908	P-0052908-T02-IM7	Male	1	3	0	250	2	70	51	1		135	1	3	0	0	2	1	1	2	0	0	0
P-0041909	P-0041909-T01-IM6	Female	1	1	0	1123	2	90	67	1		1386	1	4	0	0	2	0	0	0	0	0	0
P-0063678	P-0063678-T01-IM7	Female	2	99	0	0	1	60	22	1		261	1	2	0	0	2	0	0	0	0	0	0
P-0029951	P-0029951-T01-IM6	Female	2	1	1	468	2	90	29	1	84		1	5	0	0	2	1	2	4	0	0	0
P-0027639	P-0027639-T01-IM6	Male	2	1	0	97	1	90	24	1		2397	1	5	0	0	2	0	0	0	0	0	0
P-0046755	P-0046755-T01-IM6	Female	2	1	1	0	1	80	27	2	49		1	4	0	0	99	0	0	0	0	0	0
P-0036810	P-0036810-T03-IM6	Male	2	1	0	601	2	80	44	1		438	1	99	0	0	2	0	0	0	0	0	0
P-0064630	P-0064630-T02-IM7	Male	2	99	0	777	2	80	41	1		2743	1	2	0	0	2	1	1	2	0	0	0
P-0052698	P-0052698-T01-IM6	Female	2	1	0	3	1	90	20	1		575	0		0	0	2	0	0	0	0	0	0
P-0001397	P-0001397-T01-IM3	Female	1	1	1	0	1	70	27	1	1180		1	3	0	0	2	0	0	0	0	0	0
P-0050711	P-0050711-T01-IM6	Female	2	99	0	1170	2	80	20	1		811	1	4	0	0	5	1	1	1	0	0	0
P-0051860	P-0051860-T03-IM7	Female	2	1	0	591	2	Not recorded	21	2		136	1	3	0	0	2	1	1	4	0	0	0
P-0009789	P-0009789-T02-IM6	Male	1	1	0	1496	2	70	30	2		715	1	3	0	0	2	1	1	2	0	0	0
P-0049630	P-0049630-T01-IM6	Female	2	99	1	0	1	70	30	1	588		1	1	0	0	2	0	0	0	0	0	0
P-0014061	P-0014061-T02-IM6	Female	2	1	0	1303	2	80	14	2		1259	1	2	0	0	2	0	0	0	0	0	0
P-0046946	P-0046946-T04-IM6	Male	2	1	1	0	1	70	Not recorded	3	94		1	3	0	0	2	0	0	0	0	0	0
P-0012082	P-0012082-T01-IM5	Female	2	1	0	367	2	70	17	1		654	1	99	0	0	2	0	0	0	0	0	0
P-0034670	P-0034670-T01-IM6	Male	2	3	1	266	2	60	39	2	584		0		0	0	2	1	1	2	0	0	0
P-0002605	P-0002605-T01-IM3	Female	1	1	1	0	1	70	13	2	92		1	1	0	0	99	0	0	0	0	0	0
P-0025175	P-0025175-T01-IM6	Male	2	1	1	61	1	50	33	1	182		1	4	0	0	2	0	0	0	0	0	0
P-0056580	P-0056580-T02-IM6	Male	2	3	0	419	2	70	31	2		925	0		0	0	2	1	1	2	0	0	0
P-0035299	P-0035299-T01-IM6	Female	2	1	1	0	1	80	36	1	157		1	3	0	0	99	0	0	0	0	0	0
P-0016181	P-0016181-T02-IM6	Female	1	1	1	9	1	90	26	1	2461		1	1	0	0	2	0	0	0	0	0	0
P-0047156	P-0047156-T01-IM6	Male	2	1	1	663	2	80	40	2	294		1	2	0	0	99	1	1	4	0	0	0
P-0057067	P-0057067-T02-IM7	Female	2	3	0	525	2	80	33	1		620	1	5	0	0	2	1	1	2	0	0	0
P-0060497	P-0060497-T03-IM7	Female	2	1	1	901	2	70	33	2	76		1	2	0	0	2	0	0	0	0	0	0
P-0015926	P-0015926-T01-IM6	Female	1	1	1	0	1	80	50	3	196		1	4	0	0	2	0	0	0	0	0	0
P-0003129	P-0003129-T01-IM5	Female	2	1	0	0	1	80	51	3		2542	1	3	0	0	2	0	0	0	0	0	0
P-0058303	P-0058303-T02-IM7	Male	2	1	0	0	1	Not recorded	10	1		433	1	5	0	0	2	0	0	0	0	0	0
P-0036887	P-0036887-T01-IM6	Female	2	1	1	0	1	80	34	2	359		1	3	0	0	2	0	0	0	0	0	0
P-0006133	P-0006133-T01-IM5	Female	2	1	0	625	2	80	19	2		2407	1	1	0	0	2	1	1	2	0	0	0
P-0012043	P-0012043-T01-IM5	Female	0	1	1	0	1	80	27	2	634		1	4	0	0	2	0	0	0	0	0	0
P-0047092	P-0047092-T01-IM6	Male	2	1	0	0	1	90	26	1		817	1	2	0	0	2	0	0	0	0	0	0
P-0014293	P-0014293-T01-IM6	Male	2	1	0	0	1	70	70	1		1970	1	2	0	0	2	0	0	0	0	0	0
P-0036106	P-0036106-T03-IM7	Female	0	1	0	898	2	90	17	1		342	1	99	0	0	99	1	2	3	1	1	4
P-0002091	P-0002091-T01-IM3	Female	2	1	1	0	1	80	37	2	896		1	99	0	0	99	0	0	0	0	1	1
P-0024844	P-0024844-T03-IM6	Male	2	1	1	401	2	80	20	1	291		1	1	0	0	2	1	2	2	0	1	2
P-0012736	P-0012736-T01-IM5	Male	1	3	0	275	2	90	44	2		331	1	99	0	0	2	1	1	2	0	1	1
P-0028606	P-0028606-T01-IM6	Male	1	1	1	0	1	80	37	3	985		1	3	0	0	2	0	0	0	0	1	3
P-0012873	P-0012873-T02-IM6	Female	2	1	0	1926	2	80	26	2		2243	1	99	0	0	5	1	5	1	1	1	1
P-0039631	P-0039631-T04-IM6	Male	0	99	0	1597	2	80	22	2		1015	1	4	0	0	2	1	1	2	0	1	4
P-0059526	P-0059526-T02-IM7	Female	0	1	0	0	1	90	37	3		413	1	99	0	0	2	0	0	0	0	1	2
P-0010041	P-0010041-T01-IM5	Male	0	1	0	0	1	90	13	2		1288	1	1	0	0	99	0	0	0	0	1	3
P-0015600	P-0015600-T01-IM6	Female	2	1	1	315	2	90	35	1	466		1	2	0	0	2	1	1	2	0	1	3
P-0009691	P-0009691-T02-IM6	Female	2	1	1	809	2	90	21	2	770		1	5	0	0	2	1	2	5	0	1	1
P-0026975	P-0026975-T01-IM6	Male	0	99	1	0	1	90	26	3	904		1	3	1	0	99	1	2	1	1	1	2
P-0040655	P-0040655-T02-IM6	Female	2	1	1	169	2	80	36	3	685		1	3	0	0	5	1	1	1	0	1	3
P-0040381	P-0040381-T01-IM6	Female	0	1	1	4	1	80	57	1	782		1	2	0	0	2	1	1	3	1	1	3
P-0019262	P-0019262-T02-IM6	Female	1	99	1	229	2	90	45	2	245		1	99	0	0	2	1	1	2	0	1	1
P-0046285	P-0046285-T02-IM7	Male	2	3	0	264	2	80	42	1		659	1	1	0	0	99	1	1	4	0	1	1
P-0021266	P-0021266-T01-IM6	Female	2	1	1	4077	2	80	30	1	800		1	3	0	0	2	1	2	2	0	1	2
P-0002874	P-0002874-T01-IM3	Female	2	1	1	0	1	90	19	1	423		1	1	0	0	2	0	0	0	0	1	4
P-0010213	P-0010213-T01-IM5	Female	1	1	0	1	1	90	20	2		2261	1	1	0	0	2	0	0	0	0	1	4
P-0045867	P-0045867-T01-IM6	Female	0	1	1	0	1	90	53	3	391		1	99	0	0	99	0	0	0	0	1	2
P-0008602	P-0008602-T01-IM5	Female	2	1	1	21	1	90	50	3	555		1	2	0	0	2	0	0	0	0	1	2
P-0011331	P-0011331-T01-IM5	Female	1	1	0	0	1	80	35	2		385	1	5	0	0	2	0	0	0	0	1	1
P-0037226	P-0037226-T02-IM6	Male	1	1	0	542	2	80	40	1		733	1	5	0	0	2	1	3	4	0	1	3
P-0040769	P-0040769-T02-IM6	Female	1	1	1	372	2	90	39	3	212		1	99	0	0	2	1	2	4	0	1	4
P-0019709	P-0019709-T02-IM6	Male	1	2	1	524	2	80	76	1	198		1	4	0	0	2	1	1	2	0	1	2
P-0006995	P-0006995-T01-IM5	Female	0	1	1	981	2	80	38	1	1018		1	99	0	0	2	1	5	3	1	1	4
P-0005783	P-0005783-T02-IM6	Female	2	1	0	657	2	80	29	1		1779	1	2	0	0	2	1	3	2	0	1	3
P-0014128	P-0014128-T01-IM5	Male	2	1	1	1127	2	70	50	1	1386		1	99	0	0	2	1	1	2	0	1	1
P-0036000	P-0036000-T04-IM6	Female	2	1	0	507	2	90	42	1		590	0		0	0	2	1	1	2	0	1	4
P-0004339	P-0004339-T04-IM6	Female	0	1	0	1587	2	90	39	2		820	1	3	0	0	2	1	2	4	0	1	2
P-0029556	P-0029556-T01-IM6	Female	2	99	1	143	2	80	39	2	199		1	3	0	0	2	1	1	2	0	1	1
P-0003635	P-0003635-T01-IM5	Female	0	1	1	0	1	Not recorded	18	3	666		1	99	0	0	2	0	0	0	0	1	1
P-0019419	P-0019419-T01-IM6	Female	0	1	1	1605	2	90	11	1	637		1	3	0	0	2	1	1	2	0	1	2
P-0018531	P-0018531-T01-IM6	Female	2	1	0	0	1	Not recorded	30	1		1125	1	4	0	0	2	0	0	0	0	1	2
P-0003347	P-0003347-T01-IM5	Male	2	3	1	1238	2	90	35	3	270		0		0	0	2	1	1	2	0	1	4
P-0033313	P-0033313-T01-IM6	Female	0	1	0	0	1	90	23	3		1115	1	99	0	0	2	0	0	0	0	1	2
P-0022332	P-0022332-T01-IM6	Female	1	1	1	2793	2	90	22	1	1172		0		0	0	5	1	1	1	0	1	1
P-0033884	P-0033884-T03-IM7	Female	2	1	0	846	2	80	30	1		331	1	1	0	0	2	1	2	5	0	1	1
P-0036808	P-0036808-T01-IM6	Female	2	1	0	438	2	Not recorded	15	1		493	1	4	0	0	2	1	1	6	0	1	3
P-0004410	P-0004410-T01-IM5	Male	2	1	1	538	2	80	29	2	454		0		0	0	2	1	1	2	0	1	4
P-0043625	P-0043625-T01-IM6	Male	2	1	1	0	1	90	14	2	409		1	1	0	0	2	0	0	0	0	1	3
P-0020120	P-0020120-T01-IM6	Male	1	99	1	8	1	80	67	2	234		1	2	0	0	2	0	0	0	0	1	2
P-0051898	P-0051898-T01-IM6	Female	2	1	1	0	1	70	34	2	371		1	3	0	0	2	0	0	0	0	1	4
P-0001987	P-0001987-T01-IM3	Male	1	1	0	1496	2	90	44	2		2603	0		0	0	2	1	1	2	0	1	4
P-0000913	P-0000913-T03-IM5	Female	0	1	1	1640	2	90	18	1	999		1	99	0	0	2	1	8	4	1	1	4
P-0008472	P-0008472-T01-IM5	Male	0	1	1	544	2	90	37	2	781		1	99	0	0	2	1	1	2	0	1	4
P-0044408	P-0044408-T01-IM6	Male	2	1	1	0	1	90	24	2	295		1	4	0	0	2	0	0	0	0	1	2
P-0006789	P-0006789-T01-IM5	Female	0	1	1	0	1	90	37	3	347		1	99	0	0	2	0	0	0	0	1	2
P-0008261	P-0008261-T01-IM5	Female	1	1	1	0	1	90	53	2	1511		1	1	0	0	2	0	0	0	0	1	4
P-0037338	P-0037338-T01-IM6	Male	2	1	1	45	1	80	56	1	847		1	5	0	0	2	0	0	0	0	1	2
P-0007418	P-0007418-T01-IM5	Female	1	1	0	0	1	90	23	3		2229	1	3	0	0	2	0	0	0	0	1	4
P-0001443	P-0001443-T01-IM3	Male	0	1	0	0	1	Not recorded	Not recorded	1		484	1	99	0	0	99	0	0	0	0	1	4
P-0054834	P-0054834-T01-IM6	Male	1	3	0	0	1	80	54	2		364	1	99	0	0	2	0	0	0	0	1	4
P-0046436	P-0046436-T01-IM6	Male	2	1	0	0	1	Not recorded	Not documented	1		764	1	99	0	0	2	0	0	0	0	1	5
P-0025100	P-0025100-T01-IM6	Female	0	99	0	0	1	70	18	1		722	1	2	0	0	99	0	0	0	0	1	1
P-0031490	P-0031490-T01-IM6	Male	1	3	1	210	2	80	40	2	230		1	4	0	0	2	1	2	4	0	1	3
P-0009660	P-0009660-T01-IM5	Male	1	1	1	22	1	80	30	2	877		1	1	0	0	2	0	0	0	0	1	2
P-0031462	P-0031462-T01-IM6	Male	1	3	1	359	2	90	43	1	527		1	4	0	0	2	1	2	2	0	1	3
P-0007665	P-0007665-T01-IM5	Male	2	1	1	1380	2	Not recorded	33	1	1473		1	5	0	0	99	0	0	0	0	1	3
P-0012602	P-0012602-T01-IM5	Female	0	1	0	1544	2	90	36	2		2034	1	2	0	0	2	1	1	3	1	1	4
P-0009275	P-0009275-T01-IM5	Female	1	1	0	0	1	Not recorded	35	1		2136	1	99	0	0	99	0	0	0	0	1	1
P-0045433	P-0045433-T01-IM6	Male	0	1	1	1	1	90	29	1	482		1	99	0	0	99	0	0	0	0	1	4
P-0026050	P-0026050-T03-IM6	Female	2	1	1	429	2	90	19	2	131		1	99	0	0	99	1	1	2	0	1	2
P-0018821	P-0018821-T01-IM6	Female	2	1	0	2479	2	80	40	1		965	0		0	0	2	0	0	0	0	1	1
P-0011136	P-0011136-T02-IM6	Male	1	1	0	1011	2	90	32	1		945	1	2	0	0	2	1	1	2	0	1	4
P-0034180	P-0034180-T01-IM6	Female	2	1	1	1208	2	90	48	1	236		1	1	0	0	2	0	0	0	0	1	2
P-0029449	P-0029449-T01-IM6	Female	0	1	1	0	1	90	42	2	939		1	2	0	0	99	0	0	0	0	1	1
P-0019977	P-0019977-T01-IM6	Female	1	1	0	21	1	90	26	1		1646	1	99	0	0	2	0	0	0	0	1	4
P-0032817	P-0032817-T01-IM6	Male	2	3	1	304	2	90	39	1	571		1	3	0	0	2	0	0	0	0	1	1
P-0009715	P-0009715-T01-IM5	Male	2	1	1	571	2	90	53	2	346		1	3	0	0	2	1	1	2	0	1	4
P-0020761	P-0020761-T01-IM6	Male	2	1	0	0	1	90	40	2		2281	1	99	0	0	2	0	0	0	0	1	3
P-0004395	P-0004395-T01-IM5	Female	1	1	1	43	1	90	28	3	1114		1	5	0	0	5	1	2	1	1	1	1
P-0034882	P-0034882-T01-IM6	Male	2	1	1	0	1	80	27	1	448		1	2	0	0	2	0	0	0	0	1	3
P-0038790	P-0038790-T01-IM6	Male	2	1	1	0	1	80	35	1	784		1	2	0	0	99	0	0	0	0	1	3
P-0006674	P-0006674-T01-IM5	Female	2	99	1	37	1	90	25	2	471		0		0	0	99	0	0	0	0	1	1
P-0008131	P-0008131-T01-IM5	Female	2	1	1	4	1	90	64	1	713		1	99	0	0	2	0	0	0	0	1	4
P-0044660	P-0044660-T01-IM6	Male	2	1	1	0	1	90	34	1	281		1	99	0	0	2	0	0	0	0	1	4
P-0031208	P-0031208-T01-IM6	Male	2	3	1	448	2	50	42	1	279		1	1	0	0	2	1	1	2	0	1	3
P-0021873	P-0021873-T01-IM6	Male	2	1	1	568	2	90	Not documented	1	2011		1	99	0	0	5	1	1	1	0	1	1
P-0044964	P-0044964-T01-IM6	Male	2	1	0	0	1	80	28	2		858	1	3	0	0	2	0	0	0	0	1	3
P-0023306	P-0023306-T01-IM6	Female	0	1	0	1503	2	90	22	1		1502	1	1	0	0	2	1	1	2	0	1	1
P-0001224	P-0001224-T02-IM3	Female	1	1	1	1230	2	80	22	1	345		1	2	0	0	2	1	1	2	0	1	4
P-0022380	P-0022380-T01-IM6	Female	0	1	1	2953	2	Not recorded	Not recorded	2	1983		1	99	0	0	2	1	2	4	0	1	3
P-0009591	P-0009591-T01-IM5	Male	1	1	0	617	2	90	23	1		2122	1	4	0	0	2	1	1	2	0	1	3
P-0047810	P-0047810-T01-IM6	Male	1	1	0	323	2	90	27	3		897	1	5	0	0	2	1	1	2	0	1	4
P-0016870	P-0016870-T02-IM6	Female	2	1	0	861	2	80	38	2		1022	1	99	0	0	2	1	2	2	0	1	3
P-0028712	P-0028712-T01-IM6	Female	2	1	1	315	2	90	30	2	2483		1	2	0	0	5	1	1	1	0	1	1
P-0008837	P-0008837-T01-IM5	Female	2	1	1	889	2	90	28	2	999		1	1	0	0	2	1	1	2	0	1	3
P-0005380	P-0005380-T01-IM5	Male	2	1	0	344	2	Not recorded	16	3		465	0		1	0	99	1	2	1	0	1	4
P-0027408	P-0027408-T01-IM6	Female	2	99	0	0	1	80	21	2		1385	1	99	0	0	99	0	0	0	0	1	1
P-0017717	P-0017717-T04-IM6	Male	2	3	1	36	1	90	22	2	1464		0		0	0	5	1	3	1	0	1	1
P-0020458	P-0020458-T01-IM6	Female	0	1	0	10	1	80	31	2		1627	1	4	0	0	2	0	0	0	0	1	1
P-0048564	P-0048564-T02-IM6	Female	0	1	0	0	1	40	28	3		673	1	99	0	0	99	0	0	0	0	1	1
P-0040694	P-0040694-T01-IM6	Female	2	1	1	929	2	80	14	1	70		1	4	0	0	99	1	1	4	0	1	2
P-0008764	P-0008764-T01-IM5	Male	0	1	0	799	2	90	18	1		1580	1	1	0	0	2	0	0	0	0	1	4
P-0014813	P-0014813-T01-IM6	Female	2	1	1	2392	2	90	62	2	477		1	3	0	0	2	1	1	2	0	1	3
P-0032183	P-0032183-T03-IM6	Male	2	1	0	443	2	90	21	1		273	0		0	0	2	1	1	2	0	1	2
P-0020766	P-0020766-T01-IM6	Female	2	1	1	1432	2	80	51	1	727		1	99	0	0	2	1	1	2	0	1	4
P-0021544	P-0021544-T01-IM6	Male	2	4	1	1809	2	90	53	1	172		1	99	0	0	2	0	0	0	0	1	2
P-0031219	P-0031219-T01-IM6	Female	0	1	0	453	2	100	Not documented	1		891	1	1	0	0	2	0	0	0	0	1	1
P-0008871	P-0008871-T01-IM5	Female	2	1	0	406	2	80	23	1		175	1	3	0	0	2	1	1	2	0	1	1
P-0000627	P-0000627-T01-IM3	Female	2	1	1	2178	2	80	47	3	2051		1	99	0	0	2	1	3	2	0	1	1
P-0029165	P-0029165-T01-IM6	Female	2	1	1	600	2	60	28	1	486		1	1	0	0	2	0	0	0	0	1	2
P-0000463	P-0000463-T01-IM3	Male	1	3	1	0	1	80	58	2	224		1	5	0	0	2	0	0	0	0	1	3
P-0020133	P-0020133-T01-IM6	Female	2	1	1	0	1	Not recorded	30	2	833		1	4	0	0	2	0	0	0	0	1	5
P-0043508	P-0043508-T02-IM6	Male	2	1	0	0	1	Not recorded	14	1		1048	1	2	0	0	2	0	0	0	0	1	3
P-0055183	P-0055183-T02-IM6	Female	0	1	1	3819	2	70	22	3	127		1	2	0	0	2	1	1	2	0	1	4
P-0052164	P-0052164-T01-IM6	Female	1	1	0	0	1	90	20	1		680	1	5	0	0	2	0	0	0	0	1	3
P-0014729	P-0014729-T01-IM6	Female	0	1	0	26	1	70	31	2		1895	0		0	0	2	0	0	0	0	1	2
P-0009431	P-0009431-T01-IM5	Female	2	1	1	0	1	90	25	1	259		1	3	0	0	2	0	0	0	0	1	3
P-0010916	P-0010916-T01-IM5	Male	1	1	1	0	1	80	60	1	731		1	2	0	0	99	0	0	0	0	1	1
P-0009080	P-0009080-T01-IM5	Male	1	3	1	20	1	Not recorded	36	2	485		0		0	0	2	0	0	0	0	1	4
P-0030706	P-0030706-T01-IM6	Female	2	1	0	1	1	80	20	1		1346	1	3	0	0	99	0	0	0	0	1	3
P-0001683	P-0001683-T01-IM3	Female	0	1	0	0	1	90	21	1		2569	1	99	0	0	2	0	0	0	0	1	1
P-0012633	P-0012633-T01-IM5	Female	2	3	1	1009	2	70	50	2	315		1	99	0	0	2	1	1	2	0	1	4
P-0027434	P-0027434-T01-IM6	Female	0	1	1	1044	2	90	15	2	4958		1	99	0	0	2	1	2	2	0	1	1
P-0020513	P-0020513-T01-IM6	Female	2	1	1	0	1	70	34	1	1252		1	3	0	0	2	0	0	0	0	1	3
P-0042872	P-0042872-T01-IM6	Male	2	99	0	0	1	Not recorded	54	1		1011	1	99	0	0	2	0	0	0	0	1	3
P-0020189	P-0020189-T01-IM6	Female	2	1	1	1115	2	70	63	3	1480		1	4	0	0	2	1	1	2	0	1	3
P-0008324	P-0008324-T01-IM5	Female	0	1	1	0	1	90	37	1	938		1	5	0	0	2	0	0	0	0	1	4
P-0044985	P-0044985-T01-IM6	Female	2	1	0	0	1	50	66	2		841	1	2	0	0	2	0	0	0	0	1	3
P-0004733	P-0004733-T02-IM5	Male	2	99	1	1681	2	80	38	1	551		1	2	0	0	2	1	1	2	0	1	3
P-0021270	P-0021270-T01-IM6	Male	0	1	1	1221	2	80	34	1	555		1	3	0	0	2	1	2	3	1	1	2
P-0046594	P-0046594-T01-IM6	Female	0	1	0	3555	2	80	31	1		101	1	2	0	0	2	1	1	2	0	1	1
P-0026521	P-0026521-T01-IM6	Male	2	2	0	0	1	80	53	3		1456	1	3	0	0	2	0	0	0	0	1	4
P-0018187	P-0018187-T02-IM6	Male	2	1	0	0	1	80	52	1		1457	1	4	0	0	2	1	2	4	0	1	3
P-0041623	P-0041623-T01-IM6	Male	2	1	1	1231	2	80	21	1	795		1	3	0	0	5	1	2	1	1	1	1
