# Supplementary material for: Genomic analysis and clinical correlations of non-small cell lung cancer brain metastasis
Source: Nat Commun. 2023 Aug 17;14:4980. doi: 10.1038/s41467-023-40793-x (PMC10435547; doi:10.1038/s41467-023-40793-x)
Supplement: Supplementary file 7 — Supplementary Data 4 [file 41467_2023_40793_MOESM7_ESM.xlsx]

## Sheet: Pathway_Alterations
Supplementary Data File 4: Binary Matrix of all Driver Pathway Alterations
Samples	Cell_cycle_Pathway	Hippo_Pathway	MYC_Pathway	NOTCH_Pathway	NRF2_Pathway	PI3K_Pathway	TGF_BETA_Pathway	RTK_RAS_Pathway	TP53_Pathway	WNT_Pathway	DDR_Pathway
P-0000463-T01-IM3	1	0	0	0	1	1	0	1	1	0	0
P-0000583-T01-IM3	0	0	0	0	0	0	0	1	1	0	1
P-0000627-T01-IM3	0	0	0	0	0	0	0	1	1	0	1
P-0000627-T02-IM5	0	0	0	0	0	0	0	1	0	0	0
P-0000671-T01-IM3	1	0	0	1	1	1	0	0	1	1	0
P-0000913-T02-IM5	0	0	0	0	0	0	0	1	1	0	0
P-0000913-T03-IM5	0	0	0	0	0	0	0	1	1	0	0
P-0000913-T04-IM6	1	0	0	0	0	0	0	1	1	0	1
P-0000924-T01-IM3	1	0	0	0	0	0	0	1	1	0	0
P-0001224-T02-IM3	0	0	0	0	0	0	0	1	1	1	0
P-0001397-T01-IM3	0	0	1	0	0	1	0	1	0	1	0
P-0001443-T01-IM3	0	1	0	0	0	0	0	1	1	0	0
P-0001683-T01-IM3	0	0	0	0	0	0	0	0	1	0	0
P-0001832-T01-IM3	1	0	0	0	0	0	0	1	1	0	0
P-0001832-T02-IM6	0	0	0	0	0	0	0	1	1	0	0
P-0001891-T01-IM3	1	0	0	0	0	1	0	0	1	0	0
P-0001955-T01-IM3	0	0	0	0	0	1	0	1	0	0	0
P-0001987-T01-IM3	1	0	0	0	1	1	0	1	1	0	0
P-0002091-T01-IM3	1	0	0	0	0	1	0	1	1	0	0
P-0002091-T02-IM5	1	0	0	0	0	0	0	1	1	0	0
P-0002105-T01-IM3	1	0	0	0	0	0	0	0	1	0	0
P-0002218-T01-IM3	1	0	0	0	0	0	0	1	1	0	0
P-0002218-T02-IM5	1	0	0	0	0	0	0	1	1	0	0
P-0002218-T05-IM7	1	0	0	0	0	0	0	1	1	0	0
P-0002605-T01-IM3	1	0	0	0	1	0	0	1	1	0	0
P-0002874-T01-IM3	0	1	0	0	1	0	1	1	1	0	1
P-0003129-T01-IM5	0	0	0	1	0	0	0	1	1	0	0
P-0003347-T01-IM5	1	0	0	0	0	1	0	0	1	0	0
P-0003527-T01-IM5	0	0	0	0	0	1	1	1	1	0	0
P-0003635-T01-IM5	1	0	0	0	0	1	0	1	1	0	0
P-0003635-T02-IM5	1	0	0	0	0	1	0	1	1	0	0
P-0003854-T01-IM5	0	0	1	0	0	1	0	0	1	0	0
P-0003854-T02-IM5	0	0	0	0	0	1	0	0	1	1	0
P-0004278-T01-IM5	0	0	0	0	0	0	0	1	1	1	1
P-0004339-T01-IM5	0	0	0	0	0	0	1	0	0	0	0
P-0004339-T03-IM6	0	0	0	0	0	0	1	0	0	1	0
P-0004339-T04-IM6	0	0	0	0	0	0	1	0	0	0	0
P-0004395-T01-IM5	1	0	0	0	0	0	0	1	1	0	0
P-0004410-T01-IM5	0	0	1	1	0	1	0	1	1	0	1
P-0004733-T02-IM5	1	0	0	0	0	0	0	0	1	1	0
P-0004851-T01-IM5	1	0	0	0	0	0	0	1	1	0	0
P-0004851-T02-IM5	1	0	0	0	0	0	0	1	1	0	0
P-0005380-T01-IM5	1	0	0	0	1	1	0	1	1	0	0
P-0005783-T01-IM5	0	0	1	0	0	1	0	1	1	0	0
P-0005783-T02-IM6	0	0	1	0	1	0	0	0	1	1	1
P-0006133-T01-IM5	1	0	0	0	0	0	0	1	1	0	0
P-0006671-T01-IM5	1	0	0	0	0	1	0	1	0	1	1
P-0006671-T02-IM6	1	0	0	0	0	1	1	1	0	1	0
P-0006674-T01-IM5	1	0	0	1	1	1	0	1	1	0	0
P-0006724-T01-IM5	1	1	0	0	0	0	1	1	1	0	0
P-0006789-T01-IM5	1	0	0	0	0	0	0	1	0	0	0
P-0006995-T01-IM5	1	0	0	0	0	0	0	1	1	0	0
P-0006995-T02-IM6	0	0	0	0	0	0	0	1	1	0	0
P-0007418-T01-IM5	0	1	0	0	0	0	0	1	0	0	0
P-0007665-T01-IM5	0	0	0	0	1	0	0	0	0	0	0
P-0008131-T01-IM5	1	0	0	0	0	1	0	1	1	0	0
P-0008261-T01-IM5	0	0	0	0	0	1	0	1	1	0	0
P-0008324-T01-IM5	1	0	1	0	0	0	1	1	1	1	0
P-0008354-T01-IM5	0	0	0	0	0	0	0	0	0	0	0
P-0008472-T01-IM5	1	0	1	0	0	0	0	1	1	0	0
P-0008602-T01-IM5	1	0	1	0	0	0	0	1	1	0	0
P-0008602-T02-IM6	0	0	0	0	0	0	0	1	1	0	0
P-0008764-T01-IM5	1	0	0	1	0	0	0	1	1	0	0
P-0008764-T02-IM6	1	0	0	1	0	0	0	1	1	0	0
P-0008837-T01-IM5	1	0	0	0	0	1	1	1	1	1	0
P-0008837-T02-IM6	0	0	0	0	0	1	0	1	1	1	0
P-0008871-T01-IM5	0	0	0	0	1	1	0	1	0	0	0
P-0009080-T01-IM5	1	0	0	0	0	0	0	1	1	0	0
P-0009275-T01-IM5	0	0	0	0	0	1	0	1	1	0	0
P-0009275-T02-IM6	0	0	0	0	0	1	0	1	0	0	0
P-0009431-T01-IM5	0	0	0	0	0	1	0	1	1	0	0
P-0009591-T01-IM5	0	0	0	0	0	0	0	1	1	0	1
P-0009623-T01-IM5	1	0	0	0	0	0	0	1	1	0	0
P-0009660-T01-IM5	1	0	0	1	1	1	0	1	1	0	1
P-0009691-T01-IM5	0	0	0	0	0	1	0	0	1	0	0
P-0009691-T02-IM6	1	0	0	0	0	1	0	1	1	1	1
P-0009715-T01-IM5	1	0	0	0	0	1	0	1	1	1	0
P-0009789-T01-IM5	0	0	1	0	0	0	0	1	1	0	0
P-0009789-T02-IM6	0	0	1	0	0	1	0	1	1	0	0
P-0009955-T01-IM5	0	0	0	0	0	0	0	0	1	0	0
P-0009955-T02-IM6	1	1	0	0	0	0	0	1	1	0	0
P-0010030-T01-IM5	0	0	0	0	0	1	0	1	1	0	1
P-0010041-T01-IM5	0	0	0	0	0	0	0	1	0	0	0
P-0010213-T01-IM5	1	0	0	0	0	0	0	1	1	0	0
P-0010916-T01-IM5	1	0	0	0	0	0	0	1	1	0	0
P-0011038-T01-IM5	0	0	0	0	0	1	0	1	1	0	0
P-0011038-T02-IM6	1	0	0	0	0	0	0	1	1	0	0
P-0011136-T01-IM5	1	0	0	1	0	0	0	1	1	0	1
P-0011136-T02-IM6	0	0	0	1	0	1	0	1	1	0	1
P-0011331-T01-IM5	1	0	0	0	1	1	0	1	1	0	1
P-0012043-T01-IM5	1	0	0	0	0	0	0	1	1	0	0
P-0012082-T01-IM5	1	0	1	1	0	1	1	1	1	1	0
P-0012160-T01-IM5	1	0	0	0	0	1	0	1	1	0	0
P-0012160-T02-IM5	1	0	0	0	0	0	0	1	1	0	0
P-0012160-T03-IM6	1	0	0	0	0	0	0	1	1	0	0
P-0012206-T01-IM5	0	0	1	0	0	0	0	1	1	0	0
P-0012206-T02-IM6	1	0	1	0	0	0	0	1	1	0	0
P-0012602-T01-IM5	1	0	0	0	0	1	0	1	1	0	0
P-0012633-T01-IM5	1	0	0	0	0	1	0	1	1	0	0
P-0012736-T01-IM5	1	0	0	0	0	0	0	0	1	0	0
P-0012833-T01-IM5	0	0	0	0	0	1	0	0	1	0	0
P-0012873-T02-IM6	1	0	0	0	0	0	0	1	1	0	0
P-0013202-T01-IM5	1	0	0	0	0	1	0	1	0	0	0
P-0014003-T01-IM5	1	0	0	0	0	1	0	1	1	1	0
P-0014003-T02-IM6	1	0	0	0	0	1	1	1	1	1	0
P-0014061-T01-IM5	0	0	0	0	0	0	0	0	1	0	0
P-0014061-T02-IM6	1	0	0	0	0	0	0	0	1	0	0
P-0014128-T01-IM5	0	0	0	0	0	1	0	1	1	0	0
P-0014293-T01-IM6	0	0	0	1	0	0	0	1	1	0	0
P-0014729-T01-IM6	0	0	0	0	0	0	0	1	1	0	0
P-0014729-T02-IM6	0	0	0	0	0	0	0	1	1	0	0
P-0014729-T04-IM7	0	0	0	0	0	0	0	1	1	0	0
P-0014813-T01-IM6	1	1	1	0	0	1	0	1	1	0	1
P-0014844-T01-IM6	1	0	1	0	0	1	0	1	1	0	0
P-0015027-T01-IM6	0	0	0	0	0	0	0	1	1	0	0
P-0015027-T02-IM6	1	0	0	0	0	0	0	1	1	0	1
P-0015412-T01-IM6	1	0	0	0	0	0	0	0	1	0	0
P-0015531-T01-IM6	1	0	0	0	0	0	0	0	1	0	0
P-0015600-T01-IM6	0	0	1	1	0	1	0	1	1	0	0
P-0015926-T01-IM6	0	0	0	0	0	0	1	1	0	0	1
P-0016181-T01-IM6	0	0	0	0	0	1	0	1	0	1	1
P-0016181-T02-IM6	1	1	1	0	0	0	0	1	1	0	0
P-0016365-T01-IM6	0	1	0	0	0	1	0	1	1	1	1
P-0016366-T01-IM6	1	0	0	0	0	0	0	1	1	1	0
P-0016870-T01-IM6	1	0	1	0	0	0	0	1	0	0	0
P-0016870-T02-IM6	1	0	1	0	0	0	0	1	0	0	1
P-0017717-T04-IM6	0	0	0	0	1	0	0	0	0	0	0
P-0017794-T01-IM6	0	0	0	0	0	0	0	1	1	1	1
P-0017794-T02-IM6	0	0	0	0	0	0	0	1	1	1	1
P-0018187-T01-IM6	0	0	0	0	0	0	0	1	0	0	0
P-0018187-T02-IM6	1	0	0	0	1	1	0	0	0	0	0
P-0018531-T01-IM6	0	0	0	0	0	1	0	1	1	1	0
P-0018821-T01-IM6	1	0	0	0	0	0	1	1	1	0	0
P-0019262-T01-IM6	1	0	0	0	0	1	0	1	1	0	0
P-0019262-T02-IM6	1	0	0	0	0	1	0	1	1	1	0
P-0019419-T01-IM6	0	0	0	0	0	0	0	1	0	0	0
P-0019451-T01-IM6	0	0	0	0	0	0	0	1	1	0	0
P-0019451-T02-IM6	0	0	1	0	0	1	0	1	1	0	0
P-0019709-T01-IM6	0	0	0	0	0	0	0	0	1	0	0
P-0019709-T02-IM6	0	1	0	0	1	1	0	0	1	0	0
P-0019977-T01-IM6	1	0	0	1	1	0	0	0	1	0	0
P-0020120-T01-IM6	1	0	0	0	0	1	0	1	1	1	1
P-0020124-T01-IM6	0	0	0	0	0	0	0	1	0	0	0
P-0020133-T01-IM6	1	0	1	0	0	1	0	1	0	0	0
P-0020189-T01-IM6	1	0	0	0	0	0	0	1	0	0	0
P-0020458-T01-IM6	1	0	0	0	0	0	0	1	1	0	0
P-0020458-T02-IM6	0	0	0	0	0	0	0	0	0	0	0
P-0020513-T01-IM6	1	1	0	0	0	0	0	1	1	0	0
P-0020513-T02-IM6	0	0	0	0	0	0	0	1	1	0	0
P-0020761-T01-IM6	0	0	0	0	0	0	0	1	1	0	0
P-0020766-T01-IM6	0	0	0	0	0	1	0	0	0	0	0
P-0021266-T01-IM6	1	0	1	0	0	1	0	1	1	0	1
P-0021270-T01-IM6	1	0	0	0	0	1	0	1	1	0	0
P-0021470-T01-IM6	1	0	0	0	0	0	0	0	1	0	0
P-0021544-T01-IM6	1	0	0	1	1	1	0	1	1	0	1
P-0021675-T01-IM6	0	0	0	0	0	1	0	1	0	0	0
P-0021873-T01-IM6	0	0	0	0	0	1	0	1	1	0	0
P-0021873-T03-IM7	1	0	0	0	0	1	0	1	0	0	0
P-0021873-T04-IM7	0	0	0	0	0	1	0	1	1	1	0
P-0022332-T01-IM6	0	1	0	0	0	0	0	1	1	1	0
P-0022380-T01-IM6	0	0	0	0	0	0	0	1	1	0	0
P-0022380-T02-IM6	0	0	0	0	0	0	0	1	1	0	1
P-0022380-T03-IM6	0	0	0	0	0	1	0	1	1	0	0
P-0023023-T01-IM6	0	1	0	0	0	0	0	1	1	0	0
P-0023023-T04-IM6	1	1	0	0	0	0	0	1	1	0	0
P-0023306-T01-IM6	1	0	0	1	0	0	0	1	1	0	0
P-0023438-T01-IM6	0	1	0	1	0	1	0	0	1	0	0
P-0024635-T01-IM6	0	0	0	0	0	1	1	1	0	0	0
P-0024844-T01-IM6	0	0	1	0	0	0	0	1	1	0	0
P-0024844-T03-IM6	1	0	1	0	0	0	0	1	1	0	0
P-0025100-T01-IM6	0	0	0	0	0	0	0	1	0	0	0
P-0025100-T02-IM6	0	0	0	0	0	0	0	1	0	0	0
P-0025175-T01-IM6	0	0	0	0	1	1	0	0	1	0	0
P-0025777-T01-IM6	0	0	0	0	1	1	1	1	0	0	0
P-0026050-T01-IM6	0	0	1	0	0	0	0	1	1	0	0
P-0026050-T03-IM6	0	0	0	0	0	0	0	1	1	0	0
P-0026050-T04-IM6	1	0	1	0	0	1	0	1	1	0	1
P-0026521-T01-IM6	1	0	0	1	0	1	0	1	1	0	0
P-0026521-T02-IM6	1	0	0	1	0	1	0	1	1	0	0
P-0026975-T01-IM6	1	0	0	0	0	1	0	1	0	0	0
P-0027408-T01-IM6	1	0	0	0	1	0	0	1	1	0	0
P-0027434-T01-IM6	0	0	0	0	0	0	1	1	0	0	0
P-0027639-T01-IM6	1	0	0	1	1	1	0	1	1	0	0
P-0027639-T02-IM6	0	0	0	1	0	0	0	1	1	0	0
P-0027639-T03-IM6	1	0	0	1	0	0	0	1	1	0	0
P-0028606-T01-IM6	1	0	0	0	0	1	0	1	1	0	1
P-0028712-T01-IM6	0	0	0	0	0	0	1	1	1	0	0
P-0028743-T01-IM6	0	0	0	0	0	0	0	1	0	0	0
P-0029165-T01-IM6	0	0	0	0	1	1	0	1	0	0	0
P-0029449-T01-IM6	1	0	0	0	0	0	0	1	1	0	1
P-0029556-T01-IM6	1	0	0	0	0	0	0	1	1	0	0
P-0029951-T01-IM6	1	0	0	0	0	1	0	1	0	0	0
P-0030706-T01-IM6	1	0	0	0	0	1	0	1	1	0	0
P-0030706-T02-IM6	0	0	0	0	0	0	0	1	1	0	0
P-0031099-T01-IM6	0	0	0	0	1	1	0	0	1	0	0
P-0031208-T01-IM6	1	0	0	0	0	1	0	0	1	0	1
P-0031219-T01-IM6	0	0	0	0	0	1	0	1	1	0	0
P-0031462-T01-IM6	1	0	1	1	0	1	0	0	1	0	0
P-0031490-T01-IM6	0	0	1	1	0	1	0	1	1	0	0
P-0032183-T01-IM6	1	0	1	0	0	0	0	1	1	0	1
P-0032183-T03-IM6	1	0	1	1	0	0	0	1	1	0	1
P-0032183-T05-IM6	1	0	1	1	0	0	0	1	1	0	1
P-0032526-T01-IM6	1	1	0	0	0	1	0	1	1	0	0
P-0032817-T01-IM6	1	0	0	0	1	1	0	1	1	0	0
P-0033313-T01-IM6	1	0	0	0	0	0	0	1	1	0	0
P-0033313-T02-IM6	1	0	0	0	0	0	0	1	1	0	0
P-0033313-T07-IM7	1	0	0	0	0	1	0	1	1	0	0
P-0033884-T01-IM6	0	0	0	1	1	1	0	0	1	0	0
P-0033884-T03-IM7	1	0	0	0	1	1	0	0	1	0	0
P-0034180-T01-IM6	0	0	0	0	0	0	0	1	1	0	0
P-0034670-T01-IM6	0	0	0	0	0	1	0	1	1	0	0
P-0034882-T01-IM6	1	0	0	0	0	0	0	1	1	0	0
P-0035299-T01-IM6	0	1	1	0	0	0	1	1	1	0	1
P-0035340-T01-IM6	0	0	0	0	0	0	0	1	1	0	0
P-0035340-T03-IM6	1	1	0	1	0	0	0	1	1	0	0
P-0035786-T01-IM6	0	0	0	0	0	0	0	1	1	0	1
P-0036000-T01-IM6	0	0	0	0	0	1	0	0	1	0	0
P-0036000-T04-IM6	1	0	0	0	0	1	0	0	1	0	0
P-0036106-T01-IM6	0	0	0	0	0	0	0	1	0	0	0
P-0036106-T03-IM7	1	0	0	0	0	0	0	1	0	0	0
P-0036808-T01-IM6	1	0	0	0	0	0	0	1	1	0	1
P-0036810-T01-IM6	0	0	1	0	1	1	0	1	0	0	1
P-0036810-T02-IM6	0	0	0	1	0	1	0	1	0	0	0
P-0036810-T03-IM6	1	0	0	1	0	1	0	1	0	0	0
P-0036887-T01-IM6	0	0	0	0	0	0	0	1	1	0	0
P-0037068-T01-IM6	0	0	0	0	0	0	0	1	1	0	1
P-0037226-T01-IM6	1	0	1	0	0	1	0	1	1	0	0
P-0037226-T02-IM6	0	0	1	0	0	0	0	1	1	0	0
P-0037332-T01-IM6	1	0	1	0	0	0	0	1	1	0	1
P-0037338-T01-IM6	1	0	0	0	0	0	0	0	1	0	0
P-0037338-T03-IM6	1	0	0	0	0	0	0	1	1	0	0
P-0037491-T01-IM6	1	0	0	1	0	0	0	1	1	0	0
P-0038790-T01-IM6	0	0	0	0	0	0	0	1	1	0	1
P-0039631-T01-IM6	0	0	0	0	0	0	0	0	0	0	0
P-0039631-T02-IM6	0	0	0	0	0	0	0	0	0	0	0
P-0039631-T04-IM6	0	0	0	0	0	0	0	0	0	0	0
P-0039631-T05-IM6	0	0	0	0	0	0	0	0	0	0	0
P-0040381-T01-IM6	1	0	0	0	0	0	0	1	1	0	0
P-0040655-T01-IM6	0	0	0	0	0	0	0	1	1	0	0
P-0040655-T02-IM6	0	0	0	0	0	0	0	1	1	0	0
P-0040694-T01-IM6	1	0	0	0	0	0	0	1	1	0	1
P-0040694-T03-IM6	0	0	0	0	0	0	0	0	0	0	0
P-0040769-T01-IM6	1	0	0	0	0	0	0	1	1	0	0
P-0040769-T02-IM6	1	0	1	1	0	1	0	1	1	1	1
P-0041219-T01-IM6	1	0	0	0	0	0	0	1	0	0	1
P-0041477-T01-IM6	1	0	0	0	1	1	0	0	1	0	0
P-0041477-T02-IM7	1	0	0	0	1	1	1	0	1	0	0
P-0041623-T01-IM6	1	0	0	0	0	1	0	1	0	0	0
P-0041909-T01-IM6	0	0	1	0	0	0	0	1	0	0	0
P-0042657-T01-IM6	0	0	0	0	0	1	0	1	1	0	1
P-0042657-T02-IM6	0	0	0	0	0	1	0	1	1	0	1
P-0042872-T01-IM6	0	0	1	0	0	0	0	0	0	0	0
P-0043508-T02-IM6	0	0	0	0	1	1	0	1	1	1	0
P-0043625-T01-IM6	0	0	0	0	0	0	0	1	0	0	0
P-0043625-T02-IM6	0	0	0	0	0	0	0	1	0	0	0
P-0043822-T01-IM6	1	0	0	0	0	0	0	1	1	0	0
P-0043844-T02-IM6	0	0	0	0	0	0	0	0	0	0	0
P-0043844-T03-IM6	0	0	0	0	0	1	0	0	1	0	0
P-0044139-T01-IM6	1	0	0	0	0	0	0	1	1	0	0
P-0044408-T01-IM6	1	0	1	0	0	1	0	1	1	0	0
P-0044660-T01-IM6	1	0	0	0	0	1	0	1	1	0	0
P-0044964-T01-IM6	0	0	1	0	0	1	0	1	0	0	0
P-0044985-T01-IM6	0	0	0	0	0	1	0	1	1	1	1
P-0045433-T01-IM6	0	0	1	0	0	1	0	1	1	0	0
P-0045867-T01-IM6	0	0	0	0	0	0	0	1	1	1	0
P-0046202-T01-IM6	0	0	1	0	0	1	1	1	1	0	0
P-0046285-T02-IM7	1	0	0	0	0	0	0	0	1	0	0
P-0046436-T01-IM6	0	0	0	0	1	0	0	0	1	0	0
P-0046594-T01-IM6	0	0	0	0	0	0	0	1	0	0	0
P-0046755-T01-IM6	0	0	0	0	0	0	0	1	1	0	0
P-0046824-T03-IM6	1	0	0	0	0	1	0	1	0	0	0
P-0046946-T01-IM6	0	0	0	0	1	0	0	0	1	0	0
P-0046946-T04-IM6	0	0	0	0	0	0	0	0	0	0	0
P-0047092-T01-IM6	0	1	0	1	0	1	0	0	1	0	0
P-0047156-T01-IM6	0	0	0	0	0	1	0	0	1	0	0
P-0047810-T01-IM6	1	0	0	0	0	0	0	1	0	0	0
P-0048564-T02-IM6	1	0	0	0	0	0	0	0	1	1	0
P-0048874-T02-IM6	0	0	0	0	0	0	0	1	1	0	0
P-0049091-T01-IM6	1	0	0	0	1	0	0	0	1	0	0
P-0049091-T02-IM6	1	0	0	0	1	0	0	0	1	0	0
P-0049559-T01-IM6	1	0	0	0	1	1	0	1	1	0	0
P-0049630-T01-IM6	0	0	0	0	0	0	0	1	0	0	1
P-0049965-T01-IM6	0	1	0	0	0	0	0	1	1	0	0
P-0049996-T01-IM6	0	0	0	0	0	0	0	1	1	0	0
P-0050711-T01-IM6	0	1	0	0	0	0	0	1	1	0	0
P-0050839-T01-IM6	1	0	0	0	0	0	1	1	1	0	0
P-0050949-T01-IM6	1	0	0	0	1	0	0	0	1	0	0
P-0051860-T01-IM6	0	0	0	0	0	0	0	1	1	0	0
P-0051860-T03-IM7	1	0	0	0	0	0	0	1	1	0	0
P-0051898-T01-IM6	0	0	0	0	1	1	0	1	0	0	0
P-0052164-T01-IM6	1	0	0	0	0	1	0	1	0	0	0
P-0052500-T01-IM6	0	0	1	0	0	0	0	1	1	0	0
P-0052698-T01-IM6	0	0	0	0	0	0	0	1	1	1	0
P-0052698-T03-IM6	0	0	0	0	0	0	0	1	1	0	0
P-0052908-T01-IM6	1	0	0	0	0	1	0	0	1	1	0
P-0052908-T02-IM7	1	0	0	0	0	1	0	1	1	0	0
P-0054834-T01-IM6	1	0	1	0	1	0	0	1	1	0	0
P-0054902-T02-IM6	0	0	1	0	0	1	0	1	0	0	0
P-0054902-T03-IM6	0	0	1	0	0	1	0	1	0	0	0
P-0055183-T01-IM6	0	0	1	0	0	0	0	1	1	0	0
P-0055183-T02-IM6	0	0	1	0	0	0	0	1	1	0	0
P-0056580-T01-IM6	0	0	0	1	0	0	0	0	1	0	0
P-0056580-T02-IM6	0	0	0	1	0	0	0	1	1	0	0
P-0057067-T02-IM7	1	1	0	0	0	0	1	1	1	0	0
P-0058090-T02-IM7	1	0	0	0	0	0	0	1	1	0	0
P-0058090-T04-IM7	1	0	0	0	0	0	0	1	1	0	0
P-0058303-T02-IM7	1	0	0	0	0	1	0	1	1	0	1
P-0059526-T02-IM7	1	0	0	0	0	0	1	1	1	1	0
P-0060497-T01-IM7	0	0	0	0	0	1	0	1	1	0	0
P-0060497-T02-IM7	0	0	0	0	0	0	0	1	0	0	0
P-0060497-T03-IM7	0	0	0	0	0	0	0	1	0	0	0
P-0062909-T01-IM7	1	0	0	0	1	0	0	1	1	0	0
P-0063426-T01-IM7	0	0	0	0	0	0	0	1	1	0	0
P-0063535-T02-IM7	1	0	0	0	0	0	0	1	1	0	0
P-0063678-T01-IM7	1	0	0	0	0	1	0	1	1	0	0
P-0064602-T02-IM7	0	0	0	0	0	0	0	1	0	0	0
P-0064630-T01-IM7	1	0	0	1	1	0	0	0	1	0	0
P-0064630-T02-IM7	1	0	0	0	0	0	0	1	1	0	0
P-0064933-T02-IM7	1	0	0	0	0	0	0	1	1	0	1
P-0064933-T03-IM7	0	0	0	0	0	0	0	0	0	0	0
P-0065000-T01-IM7	1	0	1	0	0	1	0	0	1	0	1
P-0065499-T02-IM7	1	0	1	0	0	0	0	1	1	0	0
