# Supplementary material for: Genomic analysis and clinical correlations of non-small cell lung cancer brain metastasis
Source: Nat Commun. 2023 Aug 17;14:4980. doi: 10.1038/s41467-023-40793-x (PMC10435547; doi:10.1038/s41467-023-40793-x)
Supplement: Supplementary file 9 — Source Data [file 41467_2023_40793_MOESM9_ESM.xlsx]

## Sheet: FIG_1B
Figure 1B
Sample ID	Group	Fraction Genome Altered	Tumor Mutation Burden (muts/Mb)
P-0000463-T01-IM3	BM	0.5589	11.2
P-0000583-T01-IM3	BM	0.0813	11.2
P-0000627-T01-IM3	BM	0.1023	23.4
P-0000627-T02-IM5	PT	0.0303	9.8
P-0000671-T01-IM3	BM	0.2308	43.5
P-0000913-T02-IM5	EM	0.1441	3.9
P-0000913-T03-IM5	BM	0.3049	6.9
P-0000913-T04-IM6	PT	0.2184	9.7
P-0000924-T01-IM3	BM	0.1572	8.9
P-0001224-T02-IM3	BM	0.5529	24.5
P-0001397-T01-IM3	BM	0.3492	19
P-0001443-T01-IM3	BM	0.2523	3.3
P-0001683-T01-IM3	BM	0.2222	5.6
P-0001832-T01-IM3	BM	0.3441	4.5
P-0001832-T02-IM6	EM	0.0497	4.4
P-0001891-T01-IM3	BM	0.7023	10
P-0001955-T01-IM3	BM	0.7748	2.2
P-0001987-T01-IM3	BM	0.429	26.8
P-0002091-T01-IM3	BM	0.7516	7.8
P-0002091-T02-IM5	PT	0.3219	7.9
P-0002105-T01-IM3	BM	0.5675	37.9
P-0002218-T01-IM3	EM	0.2391	3.3
P-0002218-T02-IM5	PT	0.1629	6.9
P-0002218-T05-IM7	BM	0.3646	6.6
P-0002605-T01-IM3	BM	0.0337	11.2
P-0002874-T01-IM3	BM	0.4288	14.5
P-0003129-T01-IM5	BM	0.4429	14.8
P-0003347-T01-IM5	BM	0.6451	14.8
P-0003527-T01-IM5	BM	0.4181	5.9
P-0003635-T01-IM5	BM	0.6668	6.9
P-0003635-T02-IM5	PT	0.5144	5.9
P-0003854-T01-IM5	PT	0.0417	8.9
P-0003854-T02-IM5	BM	0.4239	10.8
P-0004278-T01-IM5	BM	0.4864	17.7
P-0004339-T01-IM5	PT	0.054	12.8
P-0004339-T03-IM6	PT	0.089	7
P-0004339-T04-IM6	BM	0.1864	16.7
P-0004395-T01-IM5	BM	0.5828	7.9
P-0004410-T01-IM5	BM	0.8111	14.8
P-0004733-T02-IM5	BM	0.4972	24.6
P-0004851-T01-IM5	PT	0.2057	13.8
P-0004851-T02-IM5	BM	0.2005	12.8
P-0005380-T01-IM5	BM	0.0302	10.8
P-0005783-T01-IM5	EM	0.4353	66.9
P-0005783-T02-IM6	BM	0.6344	90.4
P-0006133-T01-IM5	BM	0.0468	60
P-0006671-T01-IM5	EM	0.3538	3
P-0006671-T02-IM6	BM	0.3569	3.5
P-0006674-T01-IM5	BM	0.5127	16.7
P-0006724-T01-IM5	BM	0.6133	23.6
P-0006789-T01-IM5	BM	0.4789	3.9
P-0006995-T01-IM5	BM	0.5654	3.9
P-0006995-T02-IM6	EM	0.0262	1.8
P-0007418-T01-IM5	BM	0.4912	16.7
P-0007665-T01-IM5	BM	0.0038	1
P-0008131-T01-IM5	BM	0.539	6.9
P-0008261-T01-IM5	BM	0.5027	10.8
P-0008324-T01-IM5	BM	0.2909	14.8
P-0008354-T01-IM5	BM	0.1202	2
P-0008472-T01-IM5	BM	0.202	4.9
P-0008602-T01-IM5	BM	0.5568	3
P-0008602-T02-IM6	PT	0.0247	3.5
P-0008764-T01-IM5	BM	0.5404	6.9
P-0008764-T02-IM6	PT	0.0375	3.5
P-0008837-T01-IM5	BM	0.7482	18.7
P-0008837-T02-IM6	PT	0.5185	15.8
P-0008871-T01-IM5	BM	0.2833	13.8
P-0009080-T01-IM5	BM	0.3012	5.9
P-0009275-T01-IM5	BM	0.0644	6.9
P-0009275-T02-IM6	PT	0.2292	6.1
P-0009431-T01-IM5	BM	0.4037	8.9
P-0009591-T01-IM5	BM	0.2878	13.8
P-0009623-T01-IM5	BM	0.4506	4.9
P-0009660-T01-IM5	BM	0.6978	23.6
P-0009691-T01-IM5	PT	0.0032	22.6
P-0009691-T02-IM6	BM	0.7101	27.2
P-0009715-T01-IM5	BM	0.6224	27.5
P-0009789-T01-IM5	EM	0.0198	5.9
P-0009789-T02-IM6	BM	0.5837	12.3
P-0009955-T01-IM5	EM	0	2
P-0009955-T02-IM6	BM	0.416	13.2
P-0010030-T01-IM5	BM	0.4715	10.8
P-0010041-T01-IM5	BM	0.2027	1
P-0010213-T01-IM5	BM	0.593	15.7
P-0010916-T01-IM5	BM	0.6433	46.2
P-0011038-T01-IM5	BM	0.4427	3
P-0011038-T02-IM6	EM	0.3271	5.3
P-0011136-T01-IM5	PT	0.063	4.9
P-0011136-T02-IM6	BM	0.1749	5.3
P-0011331-T01-IM5	BM	0.5254	8.9
P-0012043-T01-IM5	BM	0.5341	7.9
P-0012082-T01-IM5	BM	0.7544	39.4
P-0012160-T01-IM5	BM	0.4637	1
P-0012160-T02-IM5	EM	0.2585	1
P-0012160-T03-IM6	EM	0.0656	0.9
P-0012206-T01-IM5	PT	0.2608	7.9
P-0012206-T02-IM6	BM	0.5066	9.7
P-0012602-T01-IM5	BM	0.7401	4.9
P-0012633-T01-IM5	BM	0.4119	12.8
P-0012736-T01-IM5	BM	0.3544	25.6
P-0012833-T01-IM5	BM	0.7961	19.7
P-0012873-T02-IM6	BM	0.5648	3.5
P-0013202-T01-IM5	BM	0.5932	3
P-0014003-T01-IM5	PT	0.2726	8.9
P-0014003-T02-IM6	BM	0.6134	10.5
P-0014061-T01-IM5	PT	0.0161	17.7
P-0014061-T02-IM6	BM	0.2561	25.5
P-0014128-T01-IM5	BM	0.6557	8.9
P-0014293-T01-IM6	BM	0.3482	12.3
P-0014729-T01-IM6	BM	0.1038	4.4
P-0014729-T02-IM6	PT	0.027	5.3
P-0014729-T04-IM7	EM	0.1003	5.8
P-0014813-T01-IM6	BM	0.7585	22.8
P-0014844-T01-IM6	BM	0.6268	6.1
P-0015027-T01-IM6	PT	0.2626	24.6
P-0015027-T02-IM6	BM	0.4221	21.9
P-0015412-T01-IM6	BM	0.4234	3.5
P-0015531-T01-IM6	BM	0.4368	5.3
P-0015600-T01-IM6	BM	0.8014	4.4
P-0015926-T01-IM6	BM	0.1517	6.1
P-0016181-T01-IM6	EM	0.0078	66.7
P-0016181-T02-IM6	BM	0.5576	14.9
P-0016365-T01-IM6	BM	0.4765	82.5
P-0016366-T01-IM6	BM	0.5485	1.8
P-0016870-T01-IM6	PT	0.0051	5.3
P-0016870-T02-IM6	BM	0.3203	8.8
P-0017717-T04-IM6	BM	0.4662	4.4
P-0017794-T01-IM6	PT	0.1846	5.3
P-0017794-T02-IM6	BM	0.4898	6.1
P-0018187-T01-IM6	EM	0	12.3
P-0018187-T02-IM6	BM	0.2459	3.5
P-0018531-T01-IM6	BM	0.3875	7
P-0018821-T01-IM6	BM	0.5621	7.9
P-0019262-T01-IM6	PT	0.5045	31.6
P-0019262-T02-IM6	BM	0.564	33.4
P-0019419-T01-IM6	BM	0.4888	6.1
P-0019451-T01-IM6	PT	0.0203	9.7
P-0019451-T02-IM6	BM	0.2642	9.7
P-0019709-T01-IM6	PT	0.0865	3.5
P-0019709-T02-IM6	BM	0.6468	4.4
P-0019977-T01-IM6	BM	0.3219	18.4
P-0020120-T01-IM6	BM	0.5513	21.9
P-0020124-T01-IM6	BM	0.3389	0.9
P-0020133-T01-IM6	BM	0.1776	58.8
P-0020189-T01-IM6	BM	0.2704	5.3
P-0020458-T01-IM6	BM	0.4183	0.9
P-0020458-T02-IM6	EM	0.0019	0
P-0020513-T01-IM6	BM	0.5249	6.1
P-0020513-T02-IM6	EM	0.0914	4.4
P-0020761-T01-IM6	BM	0.252	16.7
P-0020766-T01-IM6	BM	0.102	6.1
P-0021266-T01-IM6	BM	0.3556	23.7
P-0021270-T01-IM6	BM	0.5208	7.9
P-0021470-T01-IM6	BM	0.0805	10.5
P-0021544-T01-IM6	BM	0.5256	41.3
P-0021675-T01-IM6	BM	0.6037	2.6
P-0021873-T01-IM6	BM	0.6409	27.2
P-0021873-T03-IM7	PT	0.1951	6.6
P-0021873-T04-IM7	PT	0.3859	36.3
P-0022332-T01-IM6	BM	0.6052	14
P-0022380-T01-IM6	BM	0.105	5.3
P-0022380-T02-IM6	EM	0.0841	9.7
P-0022380-T03-IM6	EM	0.2169	12.3
P-0023023-T01-IM6	EM	0.0205	7.9
P-0023023-T04-IM6	BM	0.2139	6.1
P-0023306-T01-IM6	BM	0.3839	7.9
P-0023438-T01-IM6	BM	0.5758	15.8
P-0024635-T01-IM6	BM	0.3798	9.7
P-0024844-T01-IM6	PT	0.3942	17.6
P-0024844-T03-IM6	BM	0.3625	19.3
P-0025100-T01-IM6	BM	0.0508	4.4
P-0025100-T02-IM6	EM	0.2174	6.1
P-0025175-T01-IM6	BM	0.571	10.5
P-0025777-T01-IM6	BM	0.2484	2.6
P-0026050-T01-IM6	PT	0.1049	8.8
P-0026050-T03-IM6	BM	0.0531	2.6
P-0026050-T04-IM6	EM	0.4734	9.7
P-0026521-T01-IM6	BM	0.513	23.7
P-0026521-T02-IM6	EM	0.5347	22.8
P-0026975-T01-IM6	BM	0.3663	6.1
P-0027408-T01-IM6	BM	0.0624	17.6
P-0027434-T01-IM6	BM	0.2651	4.4
P-0027639-T01-IM6	BM	0.6861	24.6
P-0027639-T02-IM6	PT	0.0154	13.2
P-0027639-T03-IM6	PT	0.2352	11.4
P-0028606-T01-IM6	BM	0.6583	27.2
P-0028712-T01-IM6	BM	0.532	20.2
P-0028743-T01-IM6	BM	0.3489	6.1
P-0029165-T01-IM6	BM	0.3144	6.1
P-0029449-T01-IM6	BM	0.3994	5.3
P-0029556-T01-IM6	BM	0.3207	14.9
P-0029951-T01-IM6	BM	0.6511	13.2
P-0030706-T01-IM6	BM	0.6252	2.6
P-0030706-T02-IM6	PT	0.0057	1.8
P-0031099-T01-IM6	BM	0.2245	15.8
P-0031208-T01-IM6	BM	0.3525	16.7
P-0031219-T01-IM6	BM	0.4202	7
P-0031462-T01-IM6	BM	0.689	8.8
P-0031490-T01-IM6	BM	0.7324	32.5
P-0032183-T01-IM6	PT	0.245	22.8
P-0032183-T03-IM6	BM	0.5005	28.1
P-0032183-T05-IM6	EM	0.5572	30.7
P-0032526-T01-IM6	BM	0.6757	6.1
P-0032817-T01-IM6	BM	0.4846	7.9
P-0033313-T01-IM6	BM	0.5497	2.6
P-0033313-T02-IM6	EM	0.6502	1.8
P-0033313-T07-IM7	EM	0.7732	2.5
P-0033884-T01-IM6	EM	0.4873	7.9
P-0033884-T03-IM7	BM	0.4731	10.7
P-0034180-T01-IM6	BM	0.1497	13.2
P-0034670-T01-IM6	BM	0.3195	8.8
P-0034882-T01-IM6	BM	0.3843	5.3
P-0035299-T01-IM6	BM	0.6035	18.4
P-0035340-T01-IM6	PT	0.0092	6.1
P-0035340-T03-IM6	BM	0.602	11.4
P-0035786-T01-IM6	BM	0.5114	32.5
P-0036000-T01-IM6	PT	0.0024	10.5
P-0036000-T04-IM6	BM	0.3683	17.6
P-0036106-T01-IM6	EM	0.1937	0
P-0036106-T03-IM7	BM	0.6181	2.5
P-0036808-T01-IM6	BM	0.1857	17.6
P-0036810-T01-IM6	PT	0.1078	5.3
P-0036810-T02-IM6	PT	0.0738	7
P-0036810-T03-IM6	BM	0.2952	8.8
P-0036887-T01-IM6	BM	0.1983	6.1
P-0037068-T01-IM6	BM	0.3352	21.1
P-0037226-T01-IM6	EM	0.2207	7
P-0037226-T02-IM6	BM	0.0255	6.1
P-0037332-T01-IM6	BM	0.6646	11.4
P-0037338-T01-IM6	BM	0.6002	32.5
P-0037338-T03-IM6	EM	0.6616	31.6
P-0037491-T01-IM6	BM	0.6578	2.6
P-0038790-T01-IM6	BM	0.4761	10.5
P-0039631-T01-IM6	PT	0.3355	1.8
P-0039631-T02-IM6	EM	0.5417	2.6
P-0039631-T04-IM6	BM	0.1691	1.8
P-0039631-T05-IM6	EM	0.438	2.6
P-0040381-T01-IM6	BM	0.2151	7.9
P-0040655-T01-IM6	PT	0.0701	7.9
P-0040655-T02-IM6	BM	0.0518	12.3
P-0040694-T01-IM6	BM	0.2696	9.7
P-0040694-T03-IM6	EM	0.0227	0
P-0040769-T01-IM6	EM	0.481	6.1
P-0040769-T02-IM6	BM	0.5459	5.3
P-0041219-T01-IM6	BM	0.5015	7.9
P-0041477-T01-IM6	EM	0.5058	33.4
P-0041477-T02-IM7	BM	0.5523	38.7
P-0041623-T01-IM6	BM	0.4932	1.8
P-0041909-T01-IM6	BM	0.0572	4.4
P-0042657-T01-IM6	EM	0.1308	12.3
P-0042657-T02-IM6	BM	0.5679	13.2
P-0042872-T01-IM6	BM	0.1781	2.6
P-0043508-T02-IM6	BM	0.1935	8.8
P-0043625-T01-IM6	BM	0.0977	10.5
P-0043625-T02-IM6	EM	0.1316	10.5
P-0043822-T01-IM6	BM	0.1574	7
P-0043844-T02-IM6	EM	0.0105	0
P-0043844-T03-IM6	BM	0.0654	19.3
P-0044139-T01-IM6	BM	0.4411	5.3
P-0044408-T01-IM6	BM	0.4931	1.8
P-0044660-T01-IM6	BM	0.8263	10.5
P-0044964-T01-IM6	BM	0.6053	7.9
P-0044985-T01-IM6	BM	0.658	14
P-0045433-T01-IM6	BM	0.0421	6.1
P-0045867-T01-IM6	BM	0.4374	6.1
P-0046202-T01-IM6	BM	0.5261	30.7
P-0046285-T02-IM7	BM	0.5767	5.8
P-0046436-T01-IM6	BM	0.4562	11.4
P-0046594-T01-IM6	BM	0.0001	0
P-0046755-T01-IM6	BM	0.642	13.2
P-0046824-T03-IM6	BM	0.4043	18.4
P-0046946-T01-IM6	PT	0.027	14.9
P-0046946-T04-IM6	BM	0	0
P-0047092-T01-IM6	BM	0.5367	11.4
P-0047156-T01-IM6	BM	0.0951	21.1
P-0047810-T01-IM6	BM	0.148	6.1
P-0048564-T02-IM6	BM	0.3749	7
P-0048874-T02-IM6	BM	0.111	5.3
P-0049091-T01-IM6	BM	0.3777	10.5
P-0049091-T02-IM6	EM	0.525	11.4
P-0049559-T01-IM6	BM	0.6873	5.3
P-0049630-T01-IM6	BM	0.0075	3.5
P-0049965-T01-IM6	BM	0.5715	16.7
P-0049996-T01-IM6	BM	0.2991	18.4
P-0050711-T01-IM6	BM	0.0055	6.1
P-0050839-T01-IM6	BM	0.1749	4.4
P-0050949-T01-IM6	BM	0.688	11.4
P-0051860-T01-IM6	EM	0.1136	5.3
P-0051860-T03-IM7	BM	0.4413	5.8
P-0051898-T01-IM6	BM	0.4091	4.4
P-0052164-T01-IM6	BM	0.3461	16.7
P-0052500-T01-IM6	BM	0.6479	16.7
P-0052698-T01-IM6	BM	0.188	21.9
P-0052698-T03-IM6	PT	0	4.4
P-0052908-T01-IM6	PT	0.5978	14.9
P-0052908-T02-IM7	BM	0.5328	17.3
P-0054834-T01-IM6	BM	0.4525	4.4
P-0054902-T02-IM6	BM	0.2597	8.8
P-0054902-T03-IM6	PT	0.0602	4.4
P-0055183-T01-IM6	EM	0.2143	5.3
P-0055183-T02-IM6	BM	0.1259	5.3
P-0056580-T01-IM6	PT	0.2348	7.9
P-0056580-T02-IM6	BM	0.7287	11.4
P-0057067-T02-IM7	BM	0.3491	16.5
P-0058090-T02-IM7	BM	0.5046	6.6
P-0058090-T04-IM7	EM	0.0102	4.9
P-0058303-T02-IM7	BM	0.6459	9.9
P-0059526-T02-IM7	BM	0.5688	5.8
P-0060497-T01-IM7	PT	0.3049	7.4
P-0060497-T02-IM7	PT	0.0428	10.7
P-0060497-T03-IM7	BM	0.2921	12.4
P-0062909-T01-IM7	BM	0.6654	12.4
P-0063426-T01-IM7	BM	0.009	3.3
P-0063535-T02-IM7	BM	0.0561	16.5
P-0063678-T01-IM7	BM	NA	17.3
P-0064602-T02-IM7	BM	0.0882	0.8
P-0064630-T01-IM7	PT	0.4258	12.4
P-0064630-T02-IM7	BM	0.5204	11.5
P-0064933-T02-IM7	BM	0.3111	13.2
P-0064933-T03-IM7	EM	0	0
P-0065000-T01-IM7	BM	0.3725	11.5
P-0065499-T02-IM7	BM	0.4825	6.6

## Sheet: FIG_1D
Figure 1D, Samples and Groups used with data in Pathway_Alterations sheet
Sample ID	Group
P-0000463-T01-IM3	BM
P-0000583-T01-IM3	BM
P-0000627-T01-IM3	BM
P-0000627-T02-IM5	PT
P-0000671-T01-IM3	BM
P-0000913-T02-IM5	EM
P-0000913-T03-IM5	BM
P-0000913-T04-IM6	PT
P-0000924-T01-IM3	BM
P-0001224-T02-IM3	BM
P-0001397-T01-IM3	BM
P-0001443-T01-IM3	BM
P-0001683-T01-IM3	BM
P-0001832-T01-IM3	BM
P-0001832-T02-IM6	EM
P-0001891-T01-IM3	BM
P-0001955-T01-IM3	BM
P-0001987-T01-IM3	BM
P-0002091-T01-IM3	BM
P-0002091-T02-IM5	PT
P-0002105-T01-IM3	BM
P-0002218-T01-IM3	EM
P-0002218-T02-IM5	PT
P-0002218-T05-IM7	BM
P-0002605-T01-IM3	BM
P-0002874-T01-IM3	BM
P-0003129-T01-IM5	BM
P-0003347-T01-IM5	BM
P-0003527-T01-IM5	BM
P-0003635-T01-IM5	BM
P-0003635-T02-IM5	PT
P-0003854-T01-IM5	PT
P-0003854-T02-IM5	BM
P-0004278-T01-IM5	BM
P-0004339-T01-IM5	PT
P-0004339-T03-IM6	PT
P-0004339-T04-IM6	BM
P-0004395-T01-IM5	BM
P-0004410-T01-IM5	BM
P-0004733-T02-IM5	BM
P-0004851-T01-IM5	PT
P-0004851-T02-IM5	BM
P-0005380-T01-IM5	BM
P-0005783-T01-IM5	EM
P-0005783-T02-IM6	BM
P-0006133-T01-IM5	BM
P-0006671-T01-IM5	EM
P-0006671-T02-IM6	BM
P-0006674-T01-IM5	BM
P-0006724-T01-IM5	BM
P-0006789-T01-IM5	BM
P-0006995-T01-IM5	BM
P-0006995-T02-IM6	EM
P-0007418-T01-IM5	BM
P-0007665-T01-IM5	BM
P-0008131-T01-IM5	BM
P-0008261-T01-IM5	BM
P-0008324-T01-IM5	BM
P-0008354-T01-IM5	BM
P-0008472-T01-IM5	BM
P-0008602-T01-IM5	BM
P-0008602-T02-IM6	PT
P-0008764-T01-IM5	BM
P-0008764-T02-IM6	PT
P-0008837-T01-IM5	BM
P-0008837-T02-IM6	PT
P-0008871-T01-IM5	BM
P-0009080-T01-IM5	BM
P-0009275-T01-IM5	BM
P-0009275-T02-IM6	PT
P-0009431-T01-IM5	BM
P-0009591-T01-IM5	BM
P-0009623-T01-IM5	BM
P-0009660-T01-IM5	BM
P-0009691-T01-IM5	PT
P-0009691-T02-IM6	BM
P-0009715-T01-IM5	BM
P-0009789-T01-IM5	EM
P-0009789-T02-IM6	BM
P-0009955-T01-IM5	EM
P-0009955-T02-IM6	BM
P-0010030-T01-IM5	BM
P-0010041-T01-IM5	BM
P-0010213-T01-IM5	BM
P-0010916-T01-IM5	BM
P-0011038-T01-IM5	BM
P-0011038-T02-IM6	EM
P-0011136-T01-IM5	PT
P-0011136-T02-IM6	BM
P-0011331-T01-IM5	BM
P-0012043-T01-IM5	BM
P-0012082-T01-IM5	BM
P-0012160-T01-IM5	BM
P-0012160-T02-IM5	EM
P-0012160-T03-IM6	EM
P-0012206-T01-IM5	PT
P-0012206-T02-IM6	BM
P-0012602-T01-IM5	BM
P-0012633-T01-IM5	BM
P-0012736-T01-IM5	BM
P-0012833-T01-IM5	BM
P-0012873-T02-IM6	BM
P-0013202-T01-IM5	BM
P-0014003-T01-IM5	PT
P-0014003-T02-IM6	BM
P-0014061-T01-IM5	PT
P-0014061-T02-IM6	BM
P-0014128-T01-IM5	BM
P-0014293-T01-IM6	BM
P-0014729-T01-IM6	BM
P-0014729-T02-IM6	PT
P-0014729-T04-IM7	EM
P-0014813-T01-IM6	BM
P-0014844-T01-IM6	BM
P-0015027-T01-IM6	PT
P-0015027-T02-IM6	BM
P-0015412-T01-IM6	BM
P-0015531-T01-IM6	BM
P-0015600-T01-IM6	BM
P-0015926-T01-IM6	BM
P-0016181-T01-IM6	EM
P-0016181-T02-IM6	BM
P-0016365-T01-IM6	BM
P-0016366-T01-IM6	BM
P-0016870-T01-IM6	PT
P-0016870-T02-IM6	BM
P-0017717-T04-IM6	BM
P-0017794-T01-IM6	PT
P-0017794-T02-IM6	BM
P-0018187-T01-IM6	EM
P-0018187-T02-IM6	BM
P-0018531-T01-IM6	BM
P-0018821-T01-IM6	BM
P-0019262-T01-IM6	PT
P-0019262-T02-IM6	BM
P-0019419-T01-IM6	BM
P-0019451-T01-IM6	PT
P-0019451-T02-IM6	BM
P-0019709-T01-IM6	PT
P-0019709-T02-IM6	BM
P-0019977-T01-IM6	BM
P-0020120-T01-IM6	BM
P-0020124-T01-IM6	BM
P-0020133-T01-IM6	BM
P-0020189-T01-IM6	BM
P-0020458-T01-IM6	BM
P-0020458-T02-IM6	EM
P-0020513-T01-IM6	BM
P-0020513-T02-IM6	EM
P-0020761-T01-IM6	BM
P-0020766-T01-IM6	BM
P-0021266-T01-IM6	BM
P-0021270-T01-IM6	BM
P-0021470-T01-IM6	BM
P-0021544-T01-IM6	BM
P-0021675-T01-IM6	BM
P-0021873-T01-IM6	BM
P-0021873-T03-IM7	PT
P-0021873-T04-IM7	PT
P-0022332-T01-IM6	BM
P-0022380-T01-IM6	BM
P-0022380-T02-IM6	EM
P-0022380-T03-IM6	EM
P-0023023-T01-IM6	EM
P-0023023-T04-IM6	BM
P-0023306-T01-IM6	BM
P-0023438-T01-IM6	BM
P-0024635-T01-IM6	BM
P-0024844-T01-IM6	PT
P-0024844-T03-IM6	BM
P-0025100-T01-IM6	BM
P-0025100-T02-IM6	EM
P-0025175-T01-IM6	BM
P-0025777-T01-IM6	BM
P-0026050-T01-IM6	PT
P-0026050-T03-IM6	BM
P-0026050-T04-IM6	EM
P-0026521-T01-IM6	BM
P-0026521-T02-IM6	EM
P-0026975-T01-IM6	BM
P-0027408-T01-IM6	BM
P-0027434-T01-IM6	BM
P-0027639-T01-IM6	BM
P-0027639-T02-IM6	PT
P-0027639-T03-IM6	PT
P-0028606-T01-IM6	BM
P-0028712-T01-IM6	BM
P-0028743-T01-IM6	BM
P-0029165-T01-IM6	BM
P-0029449-T01-IM6	BM
P-0029556-T01-IM6	BM
P-0029951-T01-IM6	BM
P-0030706-T01-IM6	BM
P-0030706-T02-IM6	PT
P-0031099-T01-IM6	BM
P-0031208-T01-IM6	BM
P-0031219-T01-IM6	BM
P-0031462-T01-IM6	BM
P-0031490-T01-IM6	BM
P-0032183-T01-IM6	PT
P-0032183-T03-IM6	BM
P-0032183-T05-IM6	EM
P-0032526-T01-IM6	BM
P-0032817-T01-IM6	BM
P-0033313-T01-IM6	BM
P-0033313-T02-IM6	EM
P-0033313-T07-IM7	EM
P-0033884-T01-IM6	EM
P-0033884-T03-IM7	BM
P-0034180-T01-IM6	BM
P-0034670-T01-IM6	BM
P-0034882-T01-IM6	BM
P-0035299-T01-IM6	BM
P-0035340-T01-IM6	PT
P-0035340-T03-IM6	BM
P-0035786-T01-IM6	BM
P-0036000-T01-IM6	PT
P-0036000-T04-IM6	BM
P-0036106-T01-IM6	EM
P-0036106-T03-IM7	BM
P-0036808-T01-IM6	BM
P-0036810-T01-IM6	PT
P-0036810-T02-IM6	PT
P-0036810-T03-IM6	BM
P-0036887-T01-IM6	BM
P-0037068-T01-IM6	BM
P-0037226-T01-IM6	EM
P-0037226-T02-IM6	BM
P-0037332-T01-IM6	BM
P-0037338-T01-IM6	BM
P-0037338-T03-IM6	EM
P-0037491-T01-IM6	BM
P-0038790-T01-IM6	BM
P-0039631-T01-IM6	PT
P-0039631-T02-IM6	EM
P-0039631-T04-IM6	BM
P-0039631-T05-IM6	EM
P-0040381-T01-IM6	BM
P-0040655-T01-IM6	PT
P-0040655-T02-IM6	BM
P-0040694-T01-IM6	BM
P-0040694-T03-IM6	EM
P-0040769-T01-IM6	EM
P-0040769-T02-IM6	BM
P-0041219-T01-IM6	BM
P-0041477-T01-IM6	EM
P-0041477-T02-IM7	BM
P-0041623-T01-IM6	BM
P-0041909-T01-IM6	BM
P-0042657-T01-IM6	EM
P-0042657-T02-IM6	BM
P-0042872-T01-IM6	BM
P-0043508-T02-IM6	BM
P-0043625-T01-IM6	BM
P-0043625-T02-IM6	EM
P-0043822-T01-IM6	BM
P-0043844-T02-IM6	EM
P-0043844-T03-IM6	BM
P-0044139-T01-IM6	BM
P-0044408-T01-IM6	BM
P-0044660-T01-IM6	BM
P-0044964-T01-IM6	BM
P-0044985-T01-IM6	BM
P-0045433-T01-IM6	BM
P-0045867-T01-IM6	BM
P-0046202-T01-IM6	BM
P-0046285-T02-IM7	BM
P-0046436-T01-IM6	BM
P-0046594-T01-IM6	BM
P-0046755-T01-IM6	BM
P-0046824-T03-IM6	BM
P-0046946-T01-IM6	PT
P-0046946-T04-IM6	BM
P-0047092-T01-IM6	BM
P-0047156-T01-IM6	BM
P-0047810-T01-IM6	BM
P-0048564-T02-IM6	BM
P-0048874-T02-IM6	BM
P-0049091-T01-IM6	BM
P-0049091-T02-IM6	EM
P-0049559-T01-IM6	BM
P-0049630-T01-IM6	BM
P-0049965-T01-IM6	BM
P-0049996-T01-IM6	BM
P-0050711-T01-IM6	BM
P-0050839-T01-IM6	BM
P-0050949-T01-IM6	BM
P-0051860-T01-IM6	EM
P-0051860-T03-IM7	BM
P-0051898-T01-IM6	BM
P-0052164-T01-IM6	BM
P-0052500-T01-IM6	BM
P-0052698-T01-IM6	BM
P-0052698-T03-IM6	PT
P-0052908-T01-IM6	PT
P-0052908-T02-IM7	BM
P-0054834-T01-IM6	BM
P-0054902-T02-IM6	BM
P-0054902-T03-IM6	PT
P-0055183-T01-IM6	EM
P-0055183-T02-IM6	BM
P-0056580-T01-IM6	PT
P-0056580-T02-IM6	BM
P-0057067-T02-IM7	BM
P-0058090-T02-IM7	BM
P-0058090-T04-IM7	EM
P-0058303-T02-IM7	BM
P-0059526-T02-IM7	BM
P-0060497-T01-IM7	PT
P-0060497-T02-IM7	PT
P-0060497-T03-IM7	BM
P-0062909-T01-IM7	BM
P-0063426-T01-IM7	BM
P-0063535-T02-IM7	BM
P-0063678-T01-IM7	BM
P-0064602-T02-IM7	BM
P-0064630-T01-IM7	PT
P-0064630-T02-IM7	BM
P-0064933-T02-IM7	BM
P-0064933-T03-IM7	EM
P-0065000-T01-IM7	BM
P-0065499-T02-IM7	BM

## Sheet: FIG_1E
Figure 1E
ID	chrom	loc.start	loc.end	num.mark	seg.mean
P-0000463-T01-IM3	1	2488138	27023463	121	-0.136
P-0000463-T01-IM3	1	27056248	27106381	19	-0.7985
P-0000463-T01-IM3	1	30535114	245977996	408	0.0071
P-0000463-T01-IM3	2	4717089	164133568	258	0.0579
P-0000463-T01-IM3	2	169205282	178848487	9	0.7338
P-0000463-T01-IM3	2	179632710	242800953	152	0.1247
P-0000463-T01-IM3	3	1449872	47205379	119	0.3205
P-0000463-T01-IM3	3	48515079	87348066	117	-0.606
P-0000463-T01-IM3	3	88892638	89521692	17	-0.2666
P-0000463-T01-IM3	3	89528600	106127714	6	0.1571
P-0000463-T01-IM3	3	112353238	194238390	199	0.6869
P-0000463-T01-IM3	4	1402650	142367740	181	-0.2096
P-0000463-T01-IM3	4	142950001	143226871	19	-0.9395
P-0000463-T01-IM3	4	143235890	190262486	61	-0.057
P-0000463-T01-IM3	5	218502	56155642	104	0.2489
P-0000463-T01-IM3	5	56160661	180076517	281	-0.3066
P-0000463-T01-IM3	6	393261	26021061	26	0.1548
P-0000463-T01-IM3	6	26026561	26050161	6	0.516
P-0000463-T01-IM3	6	26056336	136294983	172	0.2242
P-0000463-T01-IM3	6	137519472	170798891	82	-0.5643
P-0000463-T01-IM3	7	1672540	78021636	129	-0.2586
P-0000463-T01-IM3	7	78319728	78924689	4	0.1449
P-0000463-T01-IM3	7	80802110	81399244	21	-0.2781
P-0000463-T01-IM3	7	82948594	106524656	28	0.2791
P-0000463-T01-IM3	7	106526659	128843328	29	-0.1505
P-0000463-T01-IM3	7	128845149	140549962	29	-0.5694
P-0000463-T01-IM3	7	140624435	158450965	88	-0.1568
P-0000463-T01-IM3	8	565232	56063806	56	-0.4102
P-0000463-T01-IM3	8	59790210	145743127	75	0.5058
P-0000463-T01-IM3	9	421980	20781979	78	-0.4949
P-0000463-T01-IM3	9	21968235	22012061	10	-2.0784
P-0000463-T01-IM3	9	27687159	139566727	209	-0.4227
P-0000463-T01-IM3	10	1510047	63661479	55	-0.3262
P-0000463-T01-IM3	10	63662045	63851705	10	0.149
P-0000463-T01-IM3	10	68050521	134199067	87	-0.2413
P-0000463-T01-IM3	11	532696	30254550	35	-0.364
P-0000463-T01-IM3	11	32410665	32439162	7	0.6047
P-0000463-T01-IM3	11	32449553	69458680	65	-0.0012
P-0000463-T01-IM3	11	69462836	69631140	16	-0.3674
P-0000463-T01-IM3	11	69633592	118307444	141	0.1313
P-0000463-T01-IM3	11	118339525	123605937	54	0.5077
P-0000463-T01-IM3	11	125496696	133495556	20	-0.0458
P-0000463-T01-IM3	12	394725	12865061	57	0.2525
P-0000463-T01-IM3	12	12871011	12874261	4	0.8709
P-0000463-T01-IM3	12	13685816	56495576	178	0.2451
P-0000463-T01-IM3	12	58142354	58144790	5	0.5909
P-0000463-T01-IM3	12	58145058	133263871	128	0.1342
P-0000463-T01-IM3	13	21004738	111119077	207	-0.2241
P-0000463-T01-IM3	14	20347564	105236718	105	0.1771
P-0000463-T01-IM3	14	105237133	105906073	13	-0.1109
P-0000463-T01-IM3	15	26216370	33026761	6	-0.7835
P-0000463-T01-IM3	15	33033161	39564293	4	-0.4204
P-0000463-T01-IM3	15	40991000	41023315	9	-0.7864
P-0000463-T01-IM3	15	45003778	99861618	138	0.0421
P-0000463-T01-IM3	16	115072	61579583	181	-0.4113
P-0000463-T01-IM3	16	67063350	89882984	86	0.2557
P-0000463-T01-IM3	17	114669	37687213	227	-0.1435
P-0000463-T01-IM3	17	37855827	37884120	28	4.872
P-0000463-T01-IM3	17	38487560	38566930	10	0.4118
P-0000463-T01-IM3	17	41197757	41276074	22	-0.8264
P-0000463-T01-IM3	17	45356561	64938342	69	0.163
P-0000463-T01-IM3	17	66511629	66526504	10	0.5262
P-0000463-T01-IM3	17	68921040	80783009	46	0.1403
P-0000463-T01-IM3	18	724528	10451695	17	-0.6006
P-0000463-T01-IM3	18	13910730	31705614	8	0.1018
P-0000463-T01-IM3	18	34882932	74387299	76	-0.5317
P-0000463-T01-IM3	19	1207058	7267632	114	-0.8958
P-0000463-T01-IM3	19	7293853	19261518	186	-0.4086
P-0000463-T01-IM3	19	28780462	58288169	121	0.095
P-0000463-T01-IM3	20	345864	22964799	21	0.451
P-0000463-T01-IM3	20	30253821	57466851	126	0.0679
P-0000463-T01-IM3	20	57470703	57485423	11	0.3872
P-0000463-T01-IM3	20	57485811	60426113	5	-0.0092
P-0000463-T01-IM3	21	17798960	45660694	65	-0.2174
P-0000463-T01-IM3	22	19053406	49370834	102	-0.0286
P-0000463-T01-IM3	X	451142	1331488	7	-0.8363
P-0000463-T01-IM3	X	3085464	149924738	313	-0.1029
P-0000583-T01-IM3	1	2488138	2491340	5	0.1871
P-0000583-T01-IM3	1	2492110	53811942	219	-0.1004
P-0000583-T01-IM3	1	59245461	59250761	5	0.2272
P-0000583-T01-IM3	1	59564373	75413622	30	-0.0531
P-0000583-T01-IM3	1	78414455	78444629	21	0.3518
P-0000583-T01-IM3	1	82939537	109490457	9	-0.0036
P-0000583-T01-IM3	1	113234456	147282446	53	0.2247
P-0000583-T01-IM3	1	150547161	150552561	5	0.6823
P-0000583-T01-IM3	1	152330945	245977996	198	0.2064
P-0000583-T01-IM3	2	4717089	242800953	420	0.0166
P-0000583-T01-IM3	3	1449872	194238390	456	-0.0318
P-0000583-T01-IM3	4	1402650	48356333	38	-0.1378
P-0000583-T01-IM3	4	54244048	66509113	105	0.2078
P-0000583-T01-IM3	4	66535370	136777689	37	-0.0577
P-0000583-T01-IM3	4	142367740	145225998	26	0.3635
P-0000583-T01-IM3	4	153244167	190262486	55	-0.0044
P-0000583-T01-IM3	5	218502	53875481	100	0.1838
P-0000583-T01-IM3	5	56111642	180076517	284	-0.0712
P-0000583-T01-IM3	6	393261	137536431	211	0.1438
P-0000583-T01-IM3	6	137539588	139292683	12	0.4046
P-0000583-T01-IM3	6	148266753	152201848	11	-0.2314
P-0000583-T01-IM3	6	152265476	170798891	52	-0.0229
P-0000583-T01-IM3	7	1672540	2020995	2	0.3262
P-0000583-T01-IM3	7	2166514	12463109	49	0.7491
P-0000583-T01-IM3	7	13935602	14028655	13	1.0784
P-0000583-T01-IM3	7	16584470	47802508	15	0.5926
P-0000583-T01-IM3	7	50358678	55273130	40	0.8695
P-0000583-T01-IM3	7	56749207	64721546	2	0.601
P-0000583-T01-IM3	7	67074017	158450965	193	-0.0774
P-0000583-T01-IM3	8	565232	90967647	73	-0.0968
P-0000583-T01-IM3	8	90971018	90996771	9	0.3307
P-0000583-T01-IM3	8	91433917	145743127	49	0.0407
P-0000583-T01-IM3	9	421980	139566727	297	-0.1176
P-0000583-T01-IM3	10	1510047	60277549	54	-0.0823
P-0000583-T01-IM3	10	63661479	63700055	3	0.2684
P-0000583-T01-IM3	10	63759965	134199067	95	-0.0965
P-0000583-T01-IM3	11	532696	133495556	338	-0.0826
P-0000583-T01-IM3	12	394725	133263871	372	-0.0834
P-0000583-T01-IM3	13	21004738	33833810	108	-0.1284
P-0000583-T01-IM3	13	34299233	111119077	99	0.1688
P-0000583-T01-IM3	14	20347564	105906073	118	0.0652
P-0000583-T01-IM3	15	26216370	99861618	155	-0.0852
P-0000583-T01-IM3	16	115072	14041838	142	0.2614
P-0000583-T01-IM3	16	23614885	23646919	10	-0.2771
P-0000583-T01-IM3	16	23649222	89882984	97	0.009
P-0000583-T01-IM3	17	114669	80783009	406	-0.0036
P-0000583-T01-IM3	18	724528	9924617	15	0.2775
P-0000583-T01-IM3	18	10151888	74387299	86	-0.0055
P-0000583-T01-IM3	19	1207058	58288169	421	-0.0149
P-0000583-T01-IM3	20	345864	57429355	146	-0.0587
P-0000583-T01-IM3	20	57466851	57485811	13	0.2225
P-0000583-T01-IM3	20	58054448	60426113	4	-0.0483
P-0000583-T01-IM3	21	17798960	36164670	7	-0.1459
P-0000583-T01-IM3	21	36171679	36421168	8	0.281
P-0000583-T01-IM3	21	37557474	45660694	50	-0.0949
P-0000583-T01-IM3	22	19053406	49370834	101	0.0059
P-0000583-T01-IM3	X	451142	149924738	319	-0.1446
P-0000627-T01-IM3	1	2488138	147282446	342	-0.21
P-0000627-T01-IM3	1	150547161	245977996	203	0.2558
P-0000627-T01-IM3	2	4717089	242800953	420	0.0533
P-0000627-T01-IM3	3	1449872	187304069	429	0.0554
P-0000627-T01-IM3	3	187440318	187444603	4	-0.3761
P-0000627-T01-IM3	3	187446240	194238390	23	0.136
P-0000627-T01-IM3	4	1402650	190262486	261	-0.0978
P-0000627-T01-IM3	5	218502	39021190	94	0.319
P-0000627-T01-IM3	5	39074237	180076517	290	-0.0485
P-0000627-T01-IM3	6	393261	407527	8	-0.2986
P-0000627-T01-IM3	6	3797857	170798891	278	0.0204
P-0000627-T01-IM3	7	1672540	45127282	77	0.039
P-0000627-T01-IM3	7	46780614	50467971	9	-0.3913
P-0000627-T01-IM3	7	50739455	158450965	228	0.1496
P-0000627-T01-IM3	8	565232	143486698	110	0.0302
P-0000627-T01-IM3	8	145736876	145742504	18	0.4968
P-0000627-T01-IM3	8	145742845	145743127	3	0.1156
P-0000627-T01-IM3	9	421980	138829709	255	0.0343
P-0000627-T01-IM3	9	139391267	139566727	42	0.3682
P-0000627-T01-IM3	10	1510047	134199067	152	-0.0426
P-0000627-T01-IM3	11	532696	133495556	338	-0.0422
P-0000627-T01-IM3	12	394725	133263871	372	-0.0747
P-0000627-T01-IM3	13	21004738	111119077	207	-0.1537
P-0000627-T01-IM3	14	20347564	33107172	8	-0.0436
P-0000627-T01-IM3	14	36558077	38055061	7	0.4027
P-0000627-T01-IM3	14	38058061	105906073	103	-0.0579
P-0000627-T01-IM3	15	26216370	99861618	155	0.0325
P-0000627-T01-IM3	16	115072	1601287	12	-0.0039
P-0000627-T01-IM3	16	1987058	2226568	62	0.2931
P-0000627-T01-IM3	16	2588126	89882984	175	-0.1054
P-0000627-T01-IM3	17	114669	77453363	371	0.0885
P-0000627-T01-IM3	17	78519511	78914349	25	-0.2996
P-0000627-T01-IM3	17	78919524	80783009	10	0.1493
P-0000627-T01-IM3	18	724528	57560561	83	-0.0523
P-0000627-T01-IM3	18	57567439	60985591	10	-0.4181
P-0000627-T01-IM3	18	61199950	74387299	8	-0.0231
P-0000627-T01-IM3	19	1207058	19256719	293	0.1599
P-0000627-T01-IM3	19	19257138	19261518	7	0.5608
P-0000627-T01-IM3	19	28780462	58288169	121	-0.1801
P-0000627-T01-IM3	20	345864	60426113	163	-0.0515
P-0000627-T01-IM3	21	17798960	43174436	48	-0.1564
P-0000627-T01-IM3	21	43995923	44527583	10	-0.6119
P-0000627-T01-IM3	21	45648922	45660694	7	-0.0775
P-0000627-T01-IM3	22	19053406	22162044	14	0.0254
P-0000627-T01-IM3	22	22221671	24134012	4	-0.4355
P-0000627-T01-IM3	22	24135811	49370834	83	0.009
P-0000627-T01-IM3	X	451142	149924738	319	-0.1503
P-0000627-T02-IM5	1	2488138	245977996	598	-0.0178
P-0000627-T02-IM5	2	4717089	242800953	447	-0.0418
P-0000627-T02-IM5	3	1449872	194238390	506	-0.0573
P-0000627-T02-IM5	4	1402650	190262486	271	-0.0105
P-0000627-T02-IM5	5	218502	86686659	189	-0.0184
P-0000627-T02-IM5	5	88365778	153690473	108	-0.2083
P-0000627-T02-IM5	5	154504902	180076517	90	-0.0156
P-0000627-T02-IM5	6	393261	170798891	341	-0.0443
P-0000627-T02-IM5	7	1672540	158450965	344	-0.0048
P-0000627-T02-IM5	8	565232	145743127	149	-0.045
P-0000627-T02-IM5	9	421980	139820244	315	-0.0605
P-0000627-T02-IM5	10	1510047	134199067	172	-0.0649
P-0000627-T02-IM5	11	532696	30098650	34	-0.0162
P-0000627-T02-IM5	11	30254550	61200961	22	-0.1999
P-0000627-T02-IM5	11	61205209	133495556	298	0.0031
P-0000627-T02-IM5	12	394725	133263871	397	-0.055
P-0000627-T02-IM5	13	21004738	111119077	212	-0.027
P-0000627-T02-IM5	14	20347564	33107172	10	-0.0441
P-0000627-T02-IM5	14	35871243	38345849	18	0.2995
P-0000627-T02-IM5	14	46730899	105906073	98	-0.1625
P-0000627-T02-IM5	15	26216370	99861618	180	-0.0623
P-0000627-T02-IM5	16	115072	89882984	326	0.0092
P-0000627-T02-IM5	17	114669	80783009	512	0.0192
P-0000627-T02-IM5	18	724528	57568561	102	-0.0509
P-0000627-T02-IM5	18	57569932	60910061	6	-0.2369
P-0000627-T02-IM5	18	60950261	74387299	10	-0.0206
P-0000627-T02-IM5	19	1207058	58288169	488	0.0077
P-0000627-T02-IM5	20	345864	60426113	184	-0.0628
P-0000627-T02-IM5	21	17798960	45660694	65	-0.0612
P-0000627-T02-IM5	22	19053406	49370834	102	-0.1626
P-0000627-T02-IM5	X	451142	15836738	21	0.2029
P-0000627-T02-IM5	X	15838385	123019951	258	-0.0217
P-0000627-T02-IM5	X	123022519	123026602	3	0.5659
P-0000627-T02-IM5	X	123034443	149924738	49	0.173
P-0000671-T01-IM3	1	2488138	245977996	545	0.0939
P-0000671-T01-IM3	2	4717089	173914775	262	0.1414
P-0000671-T01-IM3	2	178096125	178129282	5	0.708
P-0000671-T01-IM3	2	178848487	242800953	153	0.214
P-0000671-T01-IM3	3	1449872	89456470	244	-0.1477
P-0000671-T01-IM3	3	89457249	164564579	136	0.1675
P-0000671-T01-IM3	3	177899353	194238390	76	0.4996
P-0000671-T01-IM3	4	1402650	190262486	261	-0.0762
P-0000671-T01-IM3	5	218502	44273673	98	0.5364
P-0000671-T01-IM3	5	52665299	79172136	62	-0.09
P-0000671-T01-IM3	5	86564538	170814982	140	-0.5251
P-0000671-T01-IM3	5	170817095	170837550	11	-0.9744
P-0000671-T01-IM3	5	172573767	180057677	71	-0.5864
P-0000671-T01-IM3	5	180058730	180076517	2	-0.1025
P-0000671-T01-IM3	6	393261	170798891	286	0.0105
P-0000671-T01-IM3	7	1672540	24164624	72	-0.1518
P-0000671-T01-IM3	7	32894503	53722880	17	0.374
P-0000671-T01-IM3	7	55087015	111820090	93	-0.1266
P-0000671-T01-IM3	7	116339739	116436060	20	0.3007
P-0000671-T01-IM3	7	121090859	158450965	112	-0.1552
P-0000671-T01-IM3	8	565232	59790210	57	-0.1814
P-0000671-T01-IM3	8	65193137	145743127	74	0.2544
P-0000671-T01-IM3	9	421980	8317908	35	-0.0826
P-0000671-T01-IM3	9	8319899	27687159	54	-0.5204
P-0000671-T01-IM3	9	28385672	139566727	208	-0.169
P-0000671-T01-IM3	10	1510047	134199067	152	-0.1235
P-0000671-T01-IM3	11	532696	133495556	338	-0.0892
P-0000671-T01-IM3	12	394725	133263871	372	0.1897
P-0000671-T01-IM3	13	21004738	49047511	140	-0.2143
P-0000671-T01-IM3	13	49050908	111119077	67	0.0849
P-0000671-T01-IM3	14	20347564	105906073	118	-0.1323
P-0000671-T01-IM3	15	26216370	45006061	21	-0.2994
P-0000671-T01-IM3	15	45007772	99861618	134	0.1256
P-0000671-T01-IM3	16	115072	2226568	74	-0.098
P-0000671-T01-IM3	16	2588126	2647710	5	0.2412
P-0000671-T01-IM3	16	2781843	68867298	116	-0.254
P-0000671-T01-IM3	16	78785563	89882984	54	-0.6141
P-0000671-T01-IM3	17	114669	29422358	121	-0.184
P-0000671-T01-IM3	17	29483073	80783009	285	0.2122
P-0000671-T01-IM3	18	724528	74387299	101	-0.0998
P-0000671-T01-IM3	19	1207058	4123827	56	-0.5217
P-0000671-T01-IM3	19	5206819	58288169	365	-0.0587
P-0000671-T01-IM3	20	345864	22964799	21	-0.1641
P-0000671-T01-IM3	20	30253821	39924630	77	0.3222
P-0000671-T01-IM3	20	40709546	40827954	16	0.6258
P-0000671-T01-IM3	20	40864884	41956920	18	-0.2371
P-0000671-T01-IM3	20	48451129	60426113	31	0.3787
P-0000671-T01-IM3	21	17798960	36259275	13	-0.1786
P-0000671-T01-IM3	21	36265241	45660694	52	-0.677
P-0000671-T01-IM3	22	19053406	24159040	22	-0.2528
P-0000671-T01-IM3	22	24167507	29090063	11	0.0095
P-0000671-T01-IM3	22	29091173	29121293	10	-0.5047
P-0000671-T01-IM3	22	29130550	49370834	58	-0.143
P-0000671-T01-IM3	X	451142	63405061	142	-0.5125
P-0000671-T01-IM3	X	63411463	122696563	124	-0.0011
P-0000671-T01-IM3	X	123019951	123156500	7	0.8236
P-0000671-T01-IM3	X	123159729	149924738	46	0.2411
P-0000913-T02-IM5	1	2488138	245977996	598	0.0018
P-0000913-T02-IM5	2	4717089	39842140	91	-0.2219
P-0000913-T02-IM5	2	41764905	48033959	44	0.2726
P-0000913-T02-IM5	2	49394705	242800953	312	-0.0241
P-0000913-T02-IM5	3	1449872	194238390	506	-0.0653
P-0000913-T02-IM5	4	1402650	190262486	271	-0.0732
P-0000913-T02-IM5	5	218502	44273673	99	0.2142
P-0000913-T02-IM5	5	52665299	180076517	288	-0.1564
P-0000913-T02-IM5	6	393261	29910367	50	-0.0613
P-0000913-T02-IM5	6	29910669	29913035	6	-0.8989
P-0000913-T02-IM5	6	29913230	34617144	57	0.0205
P-0000913-T02-IM5	6	36645662	36650561	3	0.6927
P-0000913-T02-IM5	6	36652099	41903762	15	0.1788
P-0000913-T02-IM5	6	41904365	45556069	15	0.7694
P-0000913-T02-IM5	6	45769418	137528157	118	-0.142
P-0000913-T02-IM5	6	137536431	138197218	8	0.146
P-0000913-T02-IM5	6	138198303	170798891	69	-0.215
P-0000913-T02-IM5	7	1672540	47802508	88	0.1118
P-0000913-T02-IM5	7	50358678	53722880	10	-0.3284
P-0000913-T02-IM5	7	55087015	55273130	30	1.4301
P-0000913-T02-IM5	7	56749207	116409810	74	0.4517
P-0000913-T02-IM5	7	116411630	116436060	9	0.909
P-0000913-T02-IM5	7	121090859	158450965	133	0.0779
P-0000913-T02-IM5	8	565232	90976687	80	-0.1866
P-0000913-T02-IM5	8	90982689	145743127	69	0.3478
P-0000913-T02-IM5	9	421980	139820244	315	-0.1686
P-0000913-T02-IM5	10	1510047	15950149	16	-0.0218
P-0000913-T02-IM5	10	16154522	68050521	50	0.242
P-0000913-T02-IM5	10	68821572	110982703	56	-0.1417
P-0000913-T02-IM5	10	111500900	114724349	5	0.7149
P-0000913-T02-IM5	10	114799835	134199067	45	0.0928
P-0000913-T02-IM5	11	532696	64577352	86	0.0825
P-0000913-T02-IM5	11	66677366	77103471	56	0.4598
P-0000913-T02-IM5	11	81185331	133495556	212	-0.0694
P-0000913-T02-IM5	12	394725	133263871	397	-0.1035
P-0000913-T02-IM5	13	21004738	26978156	22	-0.3501
P-0000913-T02-IM5	13	28578250	34299233	87	0.341
P-0000913-T02-IM5	13	34348532	68930985	43	-0.0698
P-0000913-T02-IM5	13	73333975	87971336	27	-0.5406
P-0000913-T02-IM5	13	90822912	111119077	33	-0.0218
P-0000913-T02-IM5	14	20347564	33107172	10	0.1717
P-0000913-T02-IM5	14	35871243	36991061	12	0.628
P-0000913-T02-IM5	14	38055061	105906073	104	0.0991
P-0000913-T02-IM5	15	26216370	99861618	180	-0.0815
P-0000913-T02-IM5	16	115072	2647710	88	0.0245
P-0000913-T02-IM5	16	2666614	3498951	11	0.3297
P-0000913-T02-IM5	16	3778797	89882984	250	-0.0253
P-0000913-T02-IM5	17	114669	80783009	512	0.04
P-0000913-T02-IM5	18	724528	74387299	118	-0.2787
P-0000913-T02-IM5	19	1207058	15350268	264	-0.0191
P-0000913-T02-IM5	19	15350551	15355227	4	-0.4663
P-0000913-T02-IM5	19	15355547	18758255	55	-0.0058
P-0000913-T02-IM5	19	19256719	19257618	4	-0.4277
P-0000913-T02-IM5	19	19257919	58288169	161	0.0324
P-0000913-T02-IM5	20	345864	60426113	184	-0.0351
P-0000913-T02-IM5	21	17798960	45660694	65	-0.0591
P-0000913-T02-IM5	22	19053406	49370834	102	0.0855
P-0000913-T02-IM5	X	451142	149924738	331	-0.0313
P-0000913-T03-IM5	1	2488138	2489219	2	0.3902
P-0000913-T03-IM5	1	2489845	70742063	281	-0.1989
P-0000913-T03-IM5	1	71762203	120529644	95	0.1188
P-0000913-T03-IM5	1	120539788	155880673	20	0.7329
P-0000913-T03-IM5	1	156785626	157599917	21	0.344
P-0000913-T03-IM5	1	158507184	169431363	27	0.6787
P-0000913-T03-IM5	1	170835762	245977996	152	0.244
P-0000913-T03-IM5	2	4717089	29917798	85	-0.2184
P-0000913-T03-IM5	2	29940504	203723989	263	0.0878
P-0000913-T03-IM5	2	204729261	204737483	5	-0.3476
P-0000913-T03-IM5	2	204836598	242800953	94	0.0563
P-0000913-T03-IM5	3	1449872	194238390	506	-0.178
P-0000913-T03-IM5	4	1402650	190262486	271	-0.1444
P-0000913-T03-IM5	5	218502	254565	14	0.2914
P-0000913-T03-IM5	5	256492	180076517	373	0.0065
P-0000913-T03-IM5	6	393261	407527	8	-0.3984
P-0000913-T03-IM5	6	3797857	34617144	105	-0.024
P-0000913-T03-IM5	6	36645662	37140860	11	0.2928
P-0000913-T03-IM5	6	37141789	41460287	6	-0.0654
P-0000913-T03-IM5	6	41903762	46910415	18	0.3841
P-0000913-T03-IM5	6	65096797	170798891	193	-0.3283
P-0000913-T03-IM5	7	1672540	47802508	88	0.1859
P-0000913-T03-IM5	7	50358678	52528988	9	-0.4894
P-0000913-T03-IM5	7	53722880	55273130	31	2.7636
P-0000913-T03-IM5	7	56749207	78319728	7	0.0721
P-0000913-T03-IM5	7	78867410	107730749	55	0.6571
P-0000913-T03-IM5	7	111820090	116436060	21	0.9796
P-0000913-T03-IM5	7	121090859	158450965	133	0.5476
P-0000913-T03-IM5	8	565232	90995017	86	-0.3341
P-0000913-T03-IM5	8	90996771	128343879	29	0.099
P-0000913-T03-IM5	8	128748061	139766478	10	-0.2368
P-0000913-T03-IM5	8	141840881	145743127	24	0.0439
P-0000913-T03-IM5	9	421980	22008834	87	-0.557
P-0000913-T03-IM5	9	22012061	36966634	13	-0.2014
P-0000913-T03-IM5	9	37002709	37034006	5	-0.6613
P-0000913-T03-IM5	9	75047061	139820244	210	-0.1172
P-0000913-T03-IM5	10	1510047	6176166	5	-0.0265
P-0000913-T03-IM5	10	8097739	9959785	7	-0.4298
P-0000913-T03-IM5	10	10136339	111500900	111	-0.1071
P-0000913-T03-IM5	10	114710610	114925523	20	0.526
P-0000913-T03-IM5	10	117807881	122302242	5	0.1645
P-0000913-T03-IM5	10	123239140	127191122	21	0.5705
P-0000913-T03-IM5	10	128270699	134199067	3	-0.0768
P-0000913-T03-IM5	11	532696	32439162	42	-0.356
P-0000913-T03-IM5	11	32449553	101981740	146	0.0059
P-0000913-T03-IM5	11	101985000	102100552	9	0.3429
P-0000913-T03-IM5	11	102195667	133495556	157	-0.0185
P-0000913-T03-IM5	12	394725	12871011	58	-0.2411
P-0000913-T03-IM5	12	12871820	12874261	3	-0.7298
P-0000913-T03-IM5	12	13685816	133263871	336	-0.2162
P-0000913-T03-IM5	13	21004738	26911742	11	-0.285
P-0000913-T03-IM5	13	26923264	111119077	201	-0.5372
P-0000913-T03-IM5	14	20347564	35872461	14	0.0183
P-0000913-T03-IM5	14	35872950	38068061	13	0.529
P-0000913-T03-IM5	14	38345849	105906073	99	-0.03
P-0000913-T03-IM5	15	26216370	99861618	180	-0.1229
P-0000913-T03-IM5	16	115072	67671683	203	-0.1718
P-0000913-T03-IM5	16	68771343	72992685	25	0.2664
P-0000913-T03-IM5	16	78785563	89882984	98	-0.1031
P-0000913-T03-IM5	17	114669	59938854	432	-0.0232
P-0000913-T03-IM5	17	62006635	62009588	6	-0.5234
P-0000913-T03-IM5	17	63314191	80783009	74	0.0754
P-0000913-T03-IM5	18	724528	74387299	118	-0.2062
P-0000913-T03-IM5	19	1207058	45872367	435	-0.1332
P-0000913-T03-IM5	19	45873441	47731559	6	0.2386
P-0000913-T03-IM5	19	47735816	58288169	47	-0.1341
P-0000913-T03-IM5	20	345864	60426113	184	0.1617
P-0000913-T03-IM5	21	17798960	42870081	46	-0.01
P-0000913-T03-IM5	21	42879904	45660694	19	-0.2661
P-0000913-T03-IM5	22	19053406	49370834	102	0.0341
P-0000913-T03-IM5	X	451142	15836738	21	-0.1092
P-0000913-T03-IM5	X	15838385	32172584	14	-0.3648
P-0000913-T03-IM5	X	39911508	47430789	84	0.0504
P-0000913-T03-IM5	X	48649627	53253997	33	0.5005
P-0000913-T03-IM5	X	63405061	122696563	126	-0.1237
P-0000913-T03-IM5	X	123019951	123026602	4	0.6044
P-0000913-T03-IM5	X	123034443	123234436	35	-0.1069
P-0000913-T03-IM5	X	123480561	123504098	4	-0.5593
P-0000913-T03-IM5	X	123505221	149924738	10	-0.0734
P-0000913-T04-IM6	1	2488138	120548082	421	0.027
P-0000913-T04-IM6	1	120572570	172415451	81	0.4931
P-0000913-T04-IM6	1	175869554	246670438	168	0.1384
P-0000913-T04-IM6	2	4717089	95849288	228	0.0137
P-0000913-T04-IM6	2	96919700	96930998	5	0.9981
P-0000913-T04-IM6	2	99136565	212698718	195	-0.1831
P-0000913-T04-IM6	2	212812248	215657095	12	-0.528
P-0000913-T04-IM6	2	215661813	225339028	14	-0.172
P-0000913-T04-IM6	2	225342990	242800953	30	-0.4621
P-0000913-T04-IM6	3	1449872	28650238	45	-0.1149
P-0000913-T04-IM6	3	28746030	30733002	11	-0.4238
P-0000913-T04-IM6	3	32670357	194238390	490	-0.1269
P-0000913-T04-IM6	4	1402650	66231713	145	-0.0691
P-0000913-T04-IM6	4	66233109	66270143	3	-0.5328
P-0000913-T04-IM6	4	66280082	190262486	133	0.0266
P-0000913-T04-IM6	5	218502	1294105	30	0.9166
P-0000913-T04-IM6	5	1294995	44273673	102	0.641
P-0000913-T04-IM6	5	52665299	180076517	313	-0.0512
P-0000913-T04-IM6	6	393261	106051738	227	0.0228
P-0000913-T04-IM6	6	106534450	106554310	7	-0.2225
P-0000913-T04-IM6	6	106555074	119748259	70	0.1518
P-0000913-T04-IM6	6	121788731	170798891	88	-0.3085
P-0000913-T04-IM6	7	1672540	158450965	344	0.3583
P-0000913-T04-IM6	8	565232	145743127	254	-0.0395
P-0000913-T04-IM6	9	421980	127912076	249	-0.1891
P-0000913-T04-IM6	9	127915917	139820244	117	0.1201
P-0000913-T04-IM6	10	1510047	8596776	11	-0.3317
P-0000913-T04-IM6	10	9959785	60277549	43	-0.0479
P-0000913-T04-IM6	10	63661479	105517162	65	-0.4985
P-0000913-T04-IM6	10	108316062	134199067	61	0.2691
P-0000913-T04-IM6	11	532696	133495556	397	0.0332
P-0000913-T04-IM6	12	394725	133263871	434	-0.198
P-0000913-T04-IM6	13	21004738	111119077	213	-0.2592
P-0000913-T04-IM6	14	20347564	27035112	8	0.1873
P-0000913-T04-IM6	14	30046553	38345849	38	0.5518
P-0000913-T04-IM6	14	46730899	80471876	39	0.1528
P-0000913-T04-IM6	14	80952108	81609991	13	0.9309
P-0000913-T04-IM6	14	83401758	105906073	46	0.277
P-0000913-T04-IM6	15	26216370	45010061	92	-0.5016
P-0000913-T04-IM6	15	45468626	99861618	133	-0.0925
P-0000913-T04-IM6	16	115072	396587	11	-0.2377
P-0000913-T04-IM6	16	1601287	31691912	171	0.1915
P-0000913-T04-IM6	16	50783862	89882984	180	-0.2237
P-0000913-T04-IM6	17	114669	80783009	544	-0.1191
P-0000913-T04-IM6	18	724528	74387299	118	-0.187
P-0000913-T04-IM6	19	1207058	58288169	582	-0.0888
P-0000913-T04-IM6	20	345864	30253821	22	-0.0488
P-0000913-T04-IM6	20	30263561	36971119	54	0.3066
P-0000913-T04-IM6	20	39657724	39744045	16	0.1162
P-0000913-T04-IM6	20	39744975	57429355	75	0.3705
P-0000913-T04-IM6	20	57466851	62327135	51	0.0948
P-0000913-T04-IM6	21	17798960	37557474	16	-0.1408
P-0000913-T04-IM6	21	37954722	45660694	49	0.3312
P-0000913-T04-IM6	22	19053406	24129403	17	-0.072
P-0000913-T04-IM6	22	24134012	25770790	11	0.5146
P-0000913-T04-IM6	22	26388144	37640171	43	0.0692
P-0000913-T04-IM6	22	41461836	41573869	32	-0.3665
P-0000913-T04-IM6	22	44445659	49370834	5	-0.0121
P-0000913-T04-IM6	X	451142	152864475	336	-0.026
P-0000924-T01-IM3	1	2488138	147282446	342	-0.0106
P-0000924-T01-IM3	1	150547161	156785626	12	0.4931
P-0000924-T01-IM3	1	156811929	245977996	191	0.1134
P-0000924-T01-IM3	2	4717089	242800953	420	0.1289
P-0000924-T01-IM3	3	1449872	94429172	254	-0.0741
P-0000924-T01-IM3	3	95454468	185200194	174	0.3031
P-0000924-T01-IM3	3	187304069	187446240	6	0.003
P-0000924-T01-IM3	3	187447324	194238390	22	0.3108
P-0000924-T01-IM3	4	1402650	41333461	31	0.0696
P-0000924-T01-IM3	4	41747061	46047406	6	-0.5003
P-0000924-T01-IM3	4	48356333	190262486	224	-0.1129
P-0000924-T01-IM3	5	218502	180076517	384	-0.0424
P-0000924-T01-IM3	6	393261	170798891	286	-0.0657
P-0000924-T01-IM3	7	1672540	158450965	314	0.3053
P-0000924-T01-IM3	8	565232	143486698	110	-0.0629
P-0000924-T01-IM3	8	145736876	145742845	19	0.6194
P-0000924-T01-IM3	8	145743003	145743127	2	-0.0187
P-0000924-T01-IM3	9	421980	136548799	253	-0.1381
P-0000924-T01-IM3	9	138663796	139566727	44	0.2684
P-0000924-T01-IM3	10	1510047	134199067	152	-0.0899
P-0000924-T01-IM3	11	532696	534267	5	0.5575
P-0000924-T01-IM3	11	2154335	133495556	333	-0.0306
P-0000924-T01-IM3	12	394725	12871011	58	-0.0863
P-0000924-T01-IM3	12	12871820	18650618	29	0.3351
P-0000924-T01-IM3	12	18656283	22968378	14	0.6009
P-0000924-T01-IM3	12	25362787	27330516	6	1.2115
P-0000924-T01-IM3	12	27578912	28073172	2	0.4003
P-0000924-T01-IM3	12	31933061	56495576	130	0.046
P-0000924-T01-IM3	12	58142354	65379373	14	0.8587
P-0000924-T01-IM3	12	66943175	133263871	119	0.0483
P-0000924-T01-IM3	13	21004738	111119077	207	-0.3477
P-0000924-T01-IM3	14	20347564	105906073	118	-0.0786
P-0000924-T01-IM3	15	26216370	99861618	155	-0.1151
P-0000924-T01-IM3	16	115072	1601287	12	0.0157
P-0000924-T01-IM3	16	1987058	2226326	61	0.3059
P-0000924-T01-IM3	16	2226568	89882984	176	-0.0163
P-0000924-T01-IM3	17	114669	80783009	406	-0.0639
P-0000924-T01-IM3	18	724528	59254138	88	-0.0904
P-0000924-T01-IM3	18	60795925	60985591	5	-0.4306
P-0000924-T01-IM3	18	61199950	74387299	8	-0.1057
P-0000924-T01-IM3	19	1207058	1226550	9	0.459
P-0000924-T01-IM3	19	2164224	58288169	412	0.0612
P-0000924-T01-IM3	20	345864	21177898	20	0.0628
P-0000924-T01-IM3	20	22964799	30309740	6	0.5873
P-0000924-T01-IM3	20	30946607	31395639	37	0.1998
P-0000924-T01-IM3	20	35478142	36030915	10	0.5028
P-0000924-T01-IM3	20	36031218	60426113	90	0.1869
P-0000924-T01-IM3	21	17798960	45660694	65	-0.1063
P-0000924-T01-IM3	22	19053406	49370834	101	-0.044
P-0000924-T01-IM3	X	451142	1327750	6	-0.597
P-0000924-T01-IM3	X	1331488	63405061	136	-0.3153
P-0000924-T01-IM3	X	63411463	123019951	125	0.0306
P-0000924-T01-IM3	X	123022519	123026602	3	0.4466
P-0000924-T01-IM3	X	123034443	149924738	49	0.0269
P-0001224-T02-IM3	1	2488138	46521555	192	-0.1782
P-0001224-T02-IM3	1	46527672	46714227	10	0.4593
P-0001224-T02-IM3	1	46715732	53811942	22	-0.0994
P-0001224-T02-IM3	1	59245461	59564373	6	0.4467
P-0001224-T02-IM3	1	65300293	65351945	24	-0.3772
P-0001224-T02-IM3	1	66042078	152330945	97	0.1345
P-0001224-T02-IM3	1	155870294	155880500	5	0.9745
P-0001224-T02-IM3	1	156785626	161298237	25	0.2273
P-0001224-T02-IM3	1	161310415	202188641	72	0.671
P-0001224-T02-IM3	1	204494686	206669462	30	0.2841
P-0001224-T02-IM3	1	206942027	226064745	11	0.0554
P-0001224-T02-IM3	1	226549202	226589998	22	-0.6075
P-0001224-T02-IM3	1	226595571	245977996	32	-0.1237
P-0001224-T02-IM3	2	4717089	169205282	259	-0.0367
P-0001224-T02-IM3	2	170845413	178129282	7	0.4915
P-0001224-T02-IM3	2	178848487	202141621	55	0.0411
P-0001224-T02-IM3	2	202146572	204737483	9	-0.5795
P-0001224-T02-IM3	2	204836598	227665561	81	0.2836
P-0001224-T02-IM3	2	238792003	242800953	8	-0.4188
P-0001224-T02-IM3	3	1449872	134977908	298	-0.0917
P-0001224-T02-IM3	3	138374300	138383962	5	0.3392
P-0001224-T02-IM3	3	138400848	138417843	7	0.8908
P-0001224-T02-IM3	3	138423310	182698276	105	0.2311
P-0001224-T02-IM3	3	185003413	185169129	8	0.7458
P-0001224-T02-IM3	3	185181393	194238390	35	0.196
P-0001224-T02-IM3	4	1402650	41753061	36	-0.268
P-0001224-T02-IM3	4	46047406	157615583	188	0.1441
P-0001224-T02-IM3	4	165697040	190262486	37	-0.3967
P-0001224-T02-IM3	5	218502	4577842	35	0.3555
P-0001224-T02-IM3	5	5492718	34605325	14	0.7384
P-0001224-T02-IM3	5	35857121	35876337	8	0.0338
P-0001224-T02-IM3	5	36368254	44273673	42	1.1613
P-0001224-T02-IM3	5	52665299	180076517	286	-0.1339
P-0001224-T02-IM3	6	393261	12518688	12	-0.3448
P-0001224-T02-IM3	6	17627590	25795577	13	0.1666
P-0001224-T02-IM3	6	26021061	26158588	13	0.7967
P-0001224-T02-IM3	6	26165061	32166813	26	0.3372
P-0001224-T02-IM3	6	32168696	32191669	23	-0.1385
P-0001224-T02-IM3	6	32877173	41460287	27	0.3099
P-0001224-T02-IM3	6	41903762	46910415	9	0.8113
P-0001224-T02-IM3	6	65096797	117725517	68	0.2387
P-0001224-T02-IM3	6	117730775	117746758	4	1.1374
P-0001224-T02-IM3	6	118629865	136294983	9	-0.0987
P-0001224-T02-IM3	6	137519472	137540422	9	0.3302
P-0001224-T02-IM3	6	137723544	170798891	73	-0.0884
P-0001224-T02-IM3	7	1672540	6026821	35	-0.1158
P-0001224-T02-IM3	7	6029509	12252741	19	0.5546
P-0001224-T02-IM3	7	12463109	14028655	14	1.0833
P-0001224-T02-IM3	7	16584470	45127282	13	0.4374
P-0001224-T02-IM3	7	46780614	50739455	10	2.3171
P-0001224-T02-IM3	7	52528988	56749207	33	3.7153
P-0001224-T02-IM3	7	64721546	70859491	3	-0.1311
P-0001224-T02-IM3	7	71297516	87600926	33	-0.7154
P-0001224-T02-IM3	7	91179891	92462521	8	0.3736
P-0001224-T02-IM3	7	97097087	111820090	18	-0.4452
P-0001224-T02-IM3	7	116339739	116403239	10	0.1863
P-0001224-T02-IM3	7	116409810	116417483	5	0.6096
P-0001224-T02-IM3	7	116418921	116436060	5	0.2545
P-0001224-T02-IM3	7	121090859	158450965	122	-0.1525
P-0001224-T02-IM3	8	565232	36092421	28	-0.3456
P-0001224-T02-IM3	8	38271234	145743127	103	0.4094
P-0001224-T02-IM3	9	421980	22012061	88	-0.8614
P-0001224-T02-IM3	9	27687159	35208145	6	-0.1873
P-0001224-T02-IM3	9	36840595	37002709	7	-0.5998
P-0001224-T02-IM3	9	37006502	37034006	4	-0.9981
P-0001224-T02-IM3	9	75047061	87570357	32	0.1604
P-0001224-T02-IM3	9	87635200	102136177	67	-0.308
P-0001224-T02-IM3	9	107040713	139566727	93	0.109
P-0001224-T02-IM3	10	1510047	8596776	11	0.432
P-0001224-T02-IM3	10	9959785	38542588	15	0.8468
P-0001224-T02-IM3	10	43052980	109599389	95	-0.2234
P-0001224-T02-IM3	10	110982703	134199067	31	-0.9343
P-0001224-T02-IM3	11	532696	100850202	179	-0.2946
P-0001224-T02-IM3	11	101981740	102100552	10	0.4185
P-0001224-T02-IM3	11	105610205	133495556	149	-0.324
P-0001224-T02-IM3	12	394725	498175	28	-0.0234
P-0001224-T02-IM3	12	1022588	31957361	86	-0.8292
P-0001224-T02-IM3	12	40763973	55427311	97	-0.1794
P-0001224-T02-IM3	12	56474126	56482592	9	0.2982
P-0001224-T02-IM3	12	56486568	115114197	86	-0.158
P-0001224-T02-IM3	12	115115423	115118780	4	-0.8025
P-0001224-T02-IM3	12	115120811	133263871	62	-0.3907
P-0001224-T02-IM3	13	21004738	26978156	22	-0.2263
P-0001224-T02-IM3	13	28578250	28942758	41	-0.9016
P-0001224-T02-IM3	13	28959095	111119077	144	-0.2464
P-0001224-T02-IM3	14	20347564	33107172	8	0.0593
P-0001224-T02-IM3	14	36558077	36991061	6	0.8667
P-0001224-T02-IM3	14	38055061	105906073	104	-0.0703
P-0001224-T02-IM3	15	26216370	99861618	157	-0.3434
P-0001224-T02-IM3	16	115072	3900654	129	-0.1949
P-0001224-T02-IM3	16	3929875	11349018	18	0.4054
P-0001224-T02-IM3	16	11350861	14041838	13	0.9886
P-0001224-T02-IM3	16	23614885	31691912	17	0.4454
P-0001224-T02-IM3	16	52085593	89882984	90	-0.4279
P-0001224-T02-IM3	17	114669	7580651	20	-0.5094
P-0001224-T02-IM3	17	7976179	10552488	27	1.2031
P-0001224-T02-IM3	17	11396377	59938854	291	0.3039
P-0001224-T02-IM3	17	62006635	62009588	6	-0.4749
P-0001224-T02-IM3	17	63314191	63545708	10	0.22
P-0001224-T02-IM3	17	63554331	68921040	13	0.8081
P-0001224-T02-IM3	17	69889186	80783009	45	-0.1696
P-0001224-T02-IM3	18	724528	48575680	69	-0.2218
P-0001224-T02-IM3	18	48581257	48604732	8	0.1197
P-0001224-T02-IM3	18	51274836	59254138	11	-0.3
P-0001224-T02-IM3	18	60795925	74387299	13	-0.8144
P-0001224-T02-IM3	19	1207058	2229788	38	-0.509
P-0001224-T02-IM3	19	3094718	3121082	7	0.0983
P-0001224-T02-IM3	19	4090651	10260231	86	-0.4255
P-0001224-T02-IM3	19	10260587	10292735	23	-0.7803
P-0001224-T02-IM3	19	10305536	17193551	98	-0.3533
P-0001224-T02-IM3	19	17937636	17942123	4	0.2721
P-0001224-T02-IM3	19	17942545	58288169	165	-0.2904
P-0001224-T02-IM3	20	345864	36971119	76	-0.0675
P-0001224-T02-IM3	20	39657724	39721170	9	0.4939
P-0001224-T02-IM3	20	39725921	60426113	78	-0.026
P-0001224-T02-IM3	21	17798960	36421168	15	0.6667
P-0001224-T02-IM3	21	37557474	42462188	18	-0.0909
P-0001224-T02-IM3	21	42838075	42845338	6	0.4715
P-0001224-T02-IM3	21	42848526	42870081	7	0.9417
P-0001224-T02-IM3	21	42879904	45660694	19	0.0006
P-0001224-T02-IM3	22	19053406	22127217	9	0.0301
P-0001224-T02-IM3	22	22142612	29085163	24	-0.4522
P-0001224-T02-IM3	22	29090063	49370834	69	0.163
P-0001224-T02-IM3	X	451142	1317500	3	-1.5823
P-0001224-T02-IM3	X	1321339	32172584	21	-0.7634
P-0001224-T02-IM3	X	39911508	39945625	15	-1.4187
P-0001224-T02-IM3	X	44732878	47430789	69	0.3095
P-0001224-T02-IM3	X	48649627	53247519	31	-0.2885
P-0001224-T02-IM3	X	53250060	53253997	2	0.2939
P-0001224-T02-IM3	X	63405061	149924738	179	-1.0215
P-0001397-T01-IM3	1	2488138	117273534	297	-0.1687
P-0001397-T01-IM3	1	117690342	117753462	5	0.2086
P-0001397-T01-IM3	1	118145461	120548082	40	-0.1405
P-0001397-T01-IM3	1	120572570	206669462	141	0.5899
P-0001397-T01-IM3	1	206942027	206945698	5	0.0414
P-0001397-T01-IM3	1	209632563	245977996	60	0.5254
P-0001397-T01-IM3	2	4717089	46128458	90	0.1214
P-0001397-T01-IM3	2	47257865	47601067	4	0.5681
P-0001397-T01-IM3	2	47602406	48033420	33	0.2994
P-0001397-T01-IM3	2	48033691	61108981	10	0.0608
P-0001397-T01-IM3	2	61118889	67673930	36	0.3903
P-0001397-T01-IM3	2	72126420	203723989	153	0.1029
P-0001397-T01-IM3	2	204729261	204737483	5	-0.3232
P-0001397-T01-IM3	2	204836598	242800953	89	0.1885
P-0001397-T01-IM3	3	1449872	185003413	416	-0.1185
P-0001397-T01-IM3	3	185047016	185181393	8	0.2479
P-0001397-T01-IM3	3	185183593	194238390	34	-0.1241
P-0001397-T01-IM3	4	1402650	1808916	19	0.1191
P-0001397-T01-IM3	4	6113559	143191872	179	-0.1327
P-0001397-T01-IM3	4	143226651	143352367	7	-0.4632
P-0001397-T01-IM3	4	145225998	190262486	56	-0.0875
P-0001397-T01-IM3	5	218502	31652765	47	0.1437
P-0001397-T01-IM3	5	33817339	35876337	10	-0.2825
P-0001397-T01-IM3	5	36368254	180076517	328	0.109
P-0001397-T01-IM3	6	393261	170798891	286	-0.1847
P-0001397-T01-IM3	7	1672540	4798533	30	0.0091
P-0001397-T01-IM3	7	6013102	14028655	38	0.3447
P-0001397-T01-IM3	7	16584470	45127282	13	0.0316
P-0001397-T01-IM3	7	46780614	52528988	11	-0.269
P-0001397-T01-IM3	7	53722880	144662674	150	0.1645
P-0001397-T01-IM3	7	148504768	158450965	86	-0.4378
P-0001397-T01-IM3	8	565232	2387976	2	1.1956
P-0001397-T01-IM3	8	3176639	31397748	25	-0.492
P-0001397-T01-IM3	8	36092421	143486698	83	1.2732
P-0001397-T01-IM3	8	145736876	145741760	17	1.7627
P-0001397-T01-IM3	8	145742504	145743127	4	1.2414
P-0001397-T01-IM3	9	421980	139566727	297	-0.1502
P-0001397-T01-IM3	10	1510047	71539581	79	0.0669
P-0001397-T01-IM3	10	86028579	134199067	73	-0.5377
P-0001397-T01-IM3	11	532696	534267	5	0.5055
P-0001397-T01-IM3	11	2154335	69069538	99	0.1342
P-0001397-T01-IM3	11	69456181	69462836	4	0.6717
P-0001397-T01-IM3	11	69465968	100850202	71	0.2275
P-0001397-T01-IM3	11	101981740	102100552	10	0.5395
P-0001397-T01-IM3	11	105610205	133495556	149	0.1741
P-0001397-T01-IM3	12	394725	31957361	114	-0.6064
P-0001397-T01-IM3	12	40763973	117838929	198	0.2264
P-0001397-T01-IM3	12	121416735	133263871	60	-0.6029
P-0001397-T01-IM3	13	21004738	111119077	207	-0.2044
P-0001397-T01-IM3	14	20347564	36558077	9	0.0812
P-0001397-T01-IM3	14	36984061	38345849	11	0.6725
P-0001397-T01-IM3	14	46730899	68878193	30	-0.0279
P-0001397-T01-IM3	14	68934928	68963849	3	-0.4925
P-0001397-T01-IM3	14	69061261	104146361	50	0.0697
P-0001397-T01-IM3	14	104540855	105906073	15	0.5151
P-0001397-T01-IM3	15	26216370	73992020	61	-0.2274
P-0001397-T01-IM3	15	73994765	74567025	9	0.0955
P-0001397-T01-IM3	15	77033934	88799261	26	-0.2272
P-0001397-T01-IM3	15	90627542	90645565	11	0.268
P-0001397-T01-IM3	15	91290672	99861618	51	-0.1251
P-0001397-T01-IM3	16	115072	1601287	12	0.1985
P-0001397-T01-IM3	16	1987058	2226568	62	0.5303
P-0001397-T01-IM3	16	2588126	31691912	103	0.1962
P-0001397-T01-IM3	16	52085593	89880975	88	-0.4919
P-0001397-T01-IM3	16	89882340	89882984	2	-0.0088
P-0001397-T01-IM3	17	114669	59938854	338	0.1955
P-0001397-T01-IM3	17	62006635	63526157	8	-0.1228
P-0001397-T01-IM3	17	63530114	66526504	20	0.3233
P-0001397-T01-IM3	17	68921040	80783009	46	0.0358
P-0001397-T01-IM3	18	724528	60795925	89	-0.5063
P-0001397-T01-IM3	18	60850061	60985591	4	-1.1391
P-0001397-T01-IM3	18	61199950	74387299	8	-0.3746
P-0001397-T01-IM3	19	1207058	1226550	9	-0.0417
P-0001397-T01-IM3	19	2164224	28780462	292	-0.4104
P-0001397-T01-IM3	19	28788918	58288169	120	-0.0493
P-0001397-T01-IM3	20	345864	60426113	163	0.0826
P-0001397-T01-IM3	21	17798960	36164670	7	0.3105
P-0001397-T01-IM3	21	36171679	36259275	6	0.747
P-0001397-T01-IM3	21	36265241	45660694	52	0.3666
P-0001397-T01-IM3	22	19053406	49370834	102	-0.1235
P-0001397-T01-IM3	X	451142	69254760	158	-0.2142
P-0001397-T01-IM3	X	70338654	70347252	21	-0.5119
P-0001397-T01-IM3	X	70347857	149924738	141	-0.2282
P-0001443-T01-IM3	1	2488138	120510778	338	0.0493
P-0001443-T01-IM3	1	120512251	120548082	4	0.4088
P-0001443-T01-IM3	1	120572570	161284206	37	0.0617
P-0001443-T01-IM3	1	161293432	202188641	75	0.4496
P-0001443-T01-IM3	1	204494686	221345742	40	1.0767
P-0001443-T01-IM3	1	226064745	245977996	55	0.0434
P-0001443-T01-IM3	2	4717089	242800953	420	0.0498
P-0001443-T01-IM3	3	1449872	194238390	458	0.0781
P-0001443-T01-IM3	4	1402650	190262486	261	0.0628
P-0001443-T01-IM3	5	218502	180076517	385	0.3482
P-0001443-T01-IM3	6	393261	82852544	131	0.0741
P-0001443-T01-IM3	6	89787161	170798891	155	-0.2681
P-0001443-T01-IM3	7	1672540	83542173	157	0.0513
P-0001443-T01-IM3	7	85608107	158450965	171	0.3676
P-0001443-T01-IM3	8	565232	23538943	21	-0.3246
P-0001443-T01-IM3	8	23540260	59790210	36	0.0186
P-0001443-T01-IM3	8	65193137	98382025	28	0.623
P-0001443-T01-IM3	8	102984279	145743127	46	-0.0154
P-0001443-T01-IM3	9	421980	20781979	78	0.0533
P-0001443-T01-IM3	9	21968235	22012061	10	-0.7001
P-0001443-T01-IM3	9	27687159	37034006	17	0.064
P-0001443-T01-IM3	9	75047061	84386712	13	0.9528
P-0001443-T01-IM3	9	87285770	139566727	179	0.0262
P-0001443-T01-IM3	10	1510047	134199067	152	0.0382
P-0001443-T01-IM3	11	532696	8246216	13	-0.3554
P-0001443-T01-IM3	11	8248585	13127893	8	0.0648
P-0001443-T01-IM3	11	15511590	44368381	32	-0.301
P-0001443-T01-IM3	11	47286290	133495556	285	0.0317
P-0001443-T01-IM3	12	394725	133263871	372	0.0309
P-0001443-T01-IM3	13	21004738	111119077	207	-0.2356
P-0001443-T01-IM3	14	20347564	105906073	118	0.0116
P-0001443-T01-IM3	15	26216370	99861618	158	-0.2405
P-0001443-T01-IM3	16	115072	67063673	183	-0.0129
P-0001443-T01-IM3	16	67070600	89882984	84	-0.3558
P-0001443-T01-IM3	17	114669	15935704	63	0.0174
P-0001443-T01-IM3	17	15938169	15950311	4	-0.3964
P-0001443-T01-IM3	17	15952231	80783009	345	0.0474
P-0001443-T01-IM3	18	724528	7023594	14	-0.3416
P-0001443-T01-IM3	18	9924617	39661094	38	0.1067
P-0001443-T01-IM3	18	42288477	48604732	25	-0.2684
P-0001443-T01-IM3	18	51274836	74387299	24	0.074
P-0001443-T01-IM3	19	1207058	58288169	421	-0.1834
P-0001443-T01-IM3	20	345864	60426113	163	0.0695
P-0001443-T01-IM3	21	17798960	45660694	65	0.0662
P-0001443-T01-IM3	22	19053406	21304066	7	-0.0411
P-0001443-T01-IM3	22	22123551	24176652	19	-0.3471
P-0001443-T01-IM3	22	25494744	27561500	5	-0.0133
P-0001443-T01-IM3	22	29083930	33828996	34	-0.4074
P-0001443-T01-IM3	22	41461836	49370834	37	0.0399
P-0001443-T01-IM3	X	451142	149924738	320	-0.0641
P-0001683-T01-IM3	1	2488138	245977996	548	0.0023
P-0001683-T01-IM3	2	4717089	212530125	355	0.0574
P-0001683-T01-IM3	2	212537936	212566792	3	0.5883
P-0001683-T01-IM3	2	212568874	242800953	61	0.1439
P-0001683-T01-IM3	3	1449872	12626085	11	-0.2226
P-0001683-T01-IM3	3	12626413	12632385	5	-0.5948
P-0001683-T01-IM3	3	12633249	29250696	25	-0.2726
P-0001683-T01-IM3	3	30648423	30733002	8	0.0465
P-0001683-T01-IM3	3	32670357	89528600	205	-0.1865
P-0001683-T01-IM3	3	94429172	194238390	204	0.3834
P-0001683-T01-IM3	4	1402650	190262486	261	0.1295
P-0001683-T01-IM3	5	218502	56183276	119	0.1053
P-0001683-T01-IM3	5	56184119	58205580	18	-0.2373
P-0001683-T01-IM3	5	59018033	180076517	248	0.212
P-0001683-T01-IM3	6	393261	117642490	161	0.1345
P-0001683-T01-IM3	6	117645537	170798891	125	-0.1694
P-0001683-T01-IM3	7	1672540	6439788	50	-0.1826
P-0001683-T01-IM3	7	6441579	124270574	159	0.1252
P-0001683-T01-IM3	7	128829158	158450965	119	-0.181
P-0001683-T01-IM3	8	565232	38736089	48	-0.2632
P-0001683-T01-IM3	8	38858431	145743127	83	0.1178
P-0001683-T01-IM3	9	421980	139566727	297	-0.0209
P-0001683-T01-IM3	10	1510047	71539581	79	0.1265
P-0001683-T01-IM3	10	86028579	134199067	73	-0.2156
P-0001683-T01-IM3	11	532696	133495556	338	0.1048
P-0001683-T01-IM3	12	394725	442734	17	0.2281
P-0001683-T01-IM3	12	443498	3001344	23	-0.008
P-0001683-T01-IM3	12	4383304	18793426	57	0.3219
P-0001683-T01-IM3	12	18800886	31957361	17	-0.0624
P-0001683-T01-IM3	12	40763973	46233196	13	0.3164
P-0001683-T01-IM3	12	46240680	133263871	245	0.0545
P-0001683-T01-IM3	13	21004738	111119077	207	-0.1277
P-0001683-T01-IM3	14	20347564	105906073	118	-0.0542
P-0001683-T01-IM3	15	26216370	48073768	26	-0.2491
P-0001683-T01-IM3	15	48633092	94591032	103	0.038
P-0001683-T01-IM3	15	95085074	99861618	28	-0.2472
P-0001683-T01-IM3	16	115072	89882984	267	-0.0393
P-0001683-T01-IM3	17	114669	21809394	120	-0.2321
P-0001683-T01-IM3	17	29422358	56492813	189	0.0561
P-0001683-T01-IM3	17	56770077	56809883	8	-0.4116
P-0001683-T01-IM3	17	56811531	64938342	39	0.0971
P-0001683-T01-IM3	17	66511629	66526504	10	0.4039
P-0001683-T01-IM3	17	68921040	80783009	46	0.0506
P-0001683-T01-IM3	18	724528	74387299	101	-0.0554
P-0001683-T01-IM3	19	1207058	51231399	402	-0.1986
P-0001683-T01-IM3	19	51805318	52725423	14	-0.514
P-0001683-T01-IM3	19	52729016	58288169	5	-0.1733
P-0001683-T01-IM3	20	345864	2135905	3	0.0383
P-0001683-T01-IM3	20	6952571	31395639	60	-0.2458
P-0001683-T01-IM3	20	35478142	60426113	100	0.0816
P-0001683-T01-IM3	21	17798960	45660694	65	0.2139
P-0001683-T01-IM3	22	19053406	33828996	65	-0.3144
P-0001683-T01-IM3	22	41461836	49370834	37	-0.0259
P-0001683-T01-IM3	X	451142	149924738	320	-0.2254
P-0001832-T01-IM3	1	2488138	51441361	223	-0.1691
P-0001832-T01-IM3	1	53811942	120539788	118	0.1835
P-0001832-T01-IM3	1	120548082	147282446	4	0.777
P-0001832-T01-IM3	1	150547161	202188641	108	0.1576
P-0001832-T01-IM3	1	204494686	204506592	5	-0.2138
P-0001832-T01-IM3	1	204507387	206669462	25	0.0477
P-0001832-T01-IM3	1	206942027	209632563	6	-0.2482
P-0001832-T01-IM3	1	214977365	245977996	59	0.1337
P-0001832-T01-IM3	2	4717089	242800953	419	0.1224
P-0001832-T01-IM3	3	1449872	29250696	41	-0.3905
P-0001832-T01-IM3	3	30648423	30715668	6	-0.7855
P-0001832-T01-IM3	3	30729940	89528600	207	-0.3953
P-0001832-T01-IM3	3	94429172	194238390	204	-0.0514
P-0001832-T01-IM3	4	1402650	1808342	17	0.5313
P-0001832-T01-IM3	4	1808609	190262486	244	0.1931
P-0001832-T01-IM3	5	218502	39021190	95	0.1595
P-0001832-T01-IM3	5	39074237	180076517	290	-0.3338
P-0001832-T01-IM3	6	393261	46910415	123	0.3355
P-0001832-T01-IM3	6	65096797	117609810	30	-0.1762
P-0001832-T01-IM3	6	117622219	119108363	44	0.1366
P-0001832-T01-IM3	6	119748259	170798891	89	-0.2168
P-0001832-T01-IM3	7	1672540	53722880	93	0.1393
P-0001832-T01-IM3	7	55087015	55273130	30	3.3549
P-0001832-T01-IM3	7	56749207	158450965	205	0.1604
P-0001832-T01-IM3	8	565232	38858431	49	-0.3747
P-0001832-T01-IM3	8	53901286	143486698	61	0.6159
P-0001832-T01-IM3	8	145736876	145741760	17	1.0279
P-0001832-T01-IM3	8	145742504	145743127	4	0.5688
P-0001832-T01-IM3	9	421980	20781979	78	-0.3168
P-0001832-T01-IM3	9	21968235	22012061	10	-1.6198
P-0001832-T01-IM3	9	27687159	35208145	6	-0.1252
P-0001832-T01-IM3	9	36840595	37034006	11	-0.5336
P-0001832-T01-IM3	9	75047061	139405664	169	-0.1075
P-0001832-T01-IM3	9	139407530	139566727	23	0.1822
P-0001832-T01-IM3	10	1510047	6176166	5	-0.3447
P-0001832-T01-IM3	10	8097739	8115844	5	-0.8568
P-0001832-T01-IM3	10	8596776	38542588	16	-0.3093
P-0001832-T01-IM3	10	43052980	71539581	53	0.1209
P-0001832-T01-IM3	10	86028579	134199067	73	-0.3277
P-0001832-T01-IM3	11	532696	133495556	338	-0.0962
P-0001832-T01-IM3	12	394725	12268245	56	0.0051
P-0001832-T01-IM3	12	12865061	12874261	5	-0.4366
P-0001832-T01-IM3	12	13685816	28073172	48	0.1586
P-0001832-T01-IM3	12	31933061	46125049	10	-0.2291
P-0001832-T01-IM3	12	46205268	56495576	120	0.1247
P-0001832-T01-IM3	12	58142354	133263871	133	-0.3437
P-0001832-T01-IM3	13	21004738	67591727	146	-0.3885
P-0001832-T01-IM3	13	68930985	111119077	61	-0.0926
P-0001832-T01-IM3	14	20347564	33107172	8	0.1416
P-0001832-T01-IM3	14	36558077	38345849	12	2.3126
P-0001832-T01-IM3	14	46730899	52640564	7	-0.1436
P-0001832-T01-IM3	14	57141603	105236718	78	0.3481
P-0001832-T01-IM3	14	105237133	105906073	13	0.6554
P-0001832-T01-IM3	15	26216370	41023315	19	-0.0681
P-0001832-T01-IM3	15	45003778	45010061	5	-0.5476
P-0001832-T01-IM3	15	45468626	99861618	133	-0.098
P-0001832-T01-IM3	16	115072	2226326	73	0.1896
P-0001832-T01-IM3	16	2226568	89882984	194	-0.1664
P-0001832-T01-IM3	17	114669	80783009	412	-0.0741
P-0001832-T01-IM3	18	724528	74387299	101	-0.0974
P-0001832-T01-IM3	19	1207058	2208955	21	0.19
P-0001832-T01-IM3	19	2210454	30314623	292	-0.1064
P-0001832-T01-IM3	19	31301886	58288169	108	0.1753
P-0001832-T01-IM3	20	345864	41101054	123	0.1653
P-0001832-T01-IM3	20	41306653	41408899	4	0.5892
P-0001832-T01-IM3	20	41419971	41956920	5	0.0598
P-0001832-T01-IM3	20	48451129	60426113	31	0.6059
P-0001832-T01-IM3	21	17798960	45660694	65	-0.0744
P-0001832-T01-IM3	22	19053406	49370834	102	-0.1217
P-0001832-T01-IM3	X	451142	49070813	114	-0.5802
P-0001832-T01-IM3	X	53221973	53250060	26	-1.0762
P-0001832-T01-IM3	X	53253997	149924738	180	-0.5461
P-0001832-T02-IM6	1	2488138	120539788	420	-0.0554
P-0001832-T02-IM6	1	120548082	149824422	7	0.3492
P-0001832-T02-IM6	1	150547161	246670438	243	0.0443
P-0001832-T02-IM6	2	4717089	242800953	484	-0.0221
P-0001832-T02-IM6	3	1449872	178943789	475	-0.1469
P-0001832-T02-IM6	3	178947145	178952017	4	0.1082
P-0001832-T02-IM6	3	180017424	194238390	67	-0.1082
P-0001832-T02-IM6	4	1402650	190262486	281	0.0329
P-0001832-T02-IM6	5	218502	44273673	132	0.2623
P-0001832-T02-IM6	5	52665299	180076517	313	0.0363
P-0001832-T02-IM6	6	393261	170798891	385	-0.0618
P-0001832-T02-IM6	7	1672540	53722880	98	-0.0346
P-0001832-T02-IM6	7	55087015	55273130	30	1.2002
P-0001832-T02-IM6	7	56749207	158450965	237	0.1084
P-0001832-T02-IM6	8	565232	38318619	74	-0.2769
P-0001832-T02-IM6	8	38736089	145743127	180	0.0444
P-0001832-T02-IM6	9	421980	20781979	84	-0.1402
P-0001832-T02-IM6	9	21968235	22008875	9	-0.5235
P-0001832-T02-IM6	9	22012061	32890588	29	0.0069
P-0001832-T02-IM6	9	35208145	37034006	12	-0.2944
P-0001832-T02-IM6	9	75047061	135796787	162	0.009
P-0001832-T02-IM6	9	135797283	135802640	4	0.2559
P-0001832-T02-IM6	9	135804207	139820244	66	-0.0701
P-0001832-T02-IM6	10	1510047	71539581	79	0.1776
P-0001832-T02-IM6	10	86028579	127191122	98	-0.1464
P-0001832-T02-IM6	10	128270699	134199067	3	0.0661
P-0001832-T02-IM6	11	532696	133495556	397	-0.054
P-0001832-T02-IM6	12	394725	133263871	434	-0.0583
P-0001832-T02-IM6	13	21004738	111119077	213	-0.1374
P-0001832-T02-IM6	14	20347564	27035112	8	-0.0035
P-0001832-T02-IM6	14	30046553	30396587	18	0.3424
P-0001832-T02-IM6	14	31375322	35873737	8	0.0882
P-0001832-T02-IM6	14	36558077	38345849	12	1.0815
P-0001832-T02-IM6	14	46730899	105906073	98	0.0685
P-0001832-T02-IM6	15	26216370	66735657	108	-0.0309
P-0001832-T02-IM6	15	66737020	66779598	4	-0.2528
P-0001832-T02-IM6	15	66781584	99861618	113	-0.0124
P-0001832-T02-IM6	16	115072	89882984	362	0.0801
P-0001832-T02-IM6	17	114669	29701102	189	0.1517
P-0001832-T02-IM6	17	30264403	80783009	355	-0.0874
P-0001832-T02-IM6	18	724528	74387299	118	-0.1027
P-0001832-T02-IM6	19	1207058	11170792	229	-0.2022
P-0001832-T02-IM6	19	11172476	13054397	9	0.1345
P-0001832-T02-IM6	19	13054627	14629056	5	-0.1799
P-0001832-T02-IM6	19	15271999	58288169	339	0.0869
P-0001832-T02-IM6	20	345864	46282156	153	0.0447
P-0001832-T02-IM6	20	48451129	60426113	31	0.3102
P-0001832-T02-IM6	20	62290807	62327135	34	0.7024
P-0001832-T02-IM6	21	17798960	44524469	57	-0.1171
P-0001832-T02-IM6	21	44527583	45660694	8	-0.2944
P-0001832-T02-IM6	22	19053406	49370834	108	-0.1368
P-0001832-T02-IM6	X	451142	3085464	8	0.1583
P-0001832-T02-IM6	X	5699394	152864475	328	-0.1565
P-0001891-T01-IM3	1	2488138	40367520	160	-0.2695
P-0001891-T01-IM3	1	43803559	43818316	12	0.2933
P-0001891-T01-IM3	1	45795044	46743849	46	-0.2774
P-0001891-T01-IM3	1	51434461	66372906	38	0.2409
P-0001891-T01-IM3	1	70742063	120462086	58	-0.2045
P-0001891-T01-IM3	1	120462936	245977996	234	0.4313
P-0001891-T01-IM3	2	4717089	128051644	246	0.3188
P-0001891-T01-IM3	2	133317889	242800953	173	-0.0211
P-0001891-T01-IM3	3	1449872	89528600	254	-0.4856
P-0001891-T01-IM3	3	94429172	194238390	204	0.3807
P-0001891-T01-IM3	4	1402650	190262486	261	-0.2483
P-0001891-T01-IM3	5	218502	40457459	98	0.5172
P-0001891-T01-IM3	5	44273673	180076517	287	-0.0074
P-0001891-T01-IM3	6	393261	46910415	123	0.1174
P-0001891-T01-IM3	6	65096797	170798891	163	-0.4529
P-0001891-T01-IM3	7	1672540	50739455	91	0.4832
P-0001891-T01-IM3	7	52528988	71297516	37	0.1504
P-0001891-T01-IM3	7	78021636	107730749	57	-0.2536
P-0001891-T01-IM3	7	111820090	128829158	25	0.2342
P-0001891-T01-IM3	7	128843328	128852079	11	0.7582
P-0001891-T01-IM3	7	135681518	140534541	18	0.2217
P-0001891-T01-IM3	7	140549962	158450965	89	-0.1357
P-0001891-T01-IM3	8	565232	38736089	48	0.2417
P-0001891-T01-IM3	8	38858431	145743127	83	0.5595
P-0001891-T01-IM3	9	421980	5066734	12	0.5399
P-0001891-T01-IM3	9	5069115	5077517	5	0.851
P-0001891-T01-IM3	9	5078375	37034006	88	0.5333
P-0001891-T01-IM3	9	75047061	139566727	192	-0.5105
P-0001891-T01-IM3	10	1510047	49977746	50	-0.4373
P-0001891-T01-IM3	10	53238115	104309795	58	0.0568
P-0001891-T01-IM3	10	104352410	104378826	8	-0.4457
P-0001891-T01-IM3	10	104386966	134199067	36	-0.0459
P-0001891-T01-IM3	11	532696	47286290	54	0.6053
P-0001891-T01-IM3	11	61197637	64577352	32	-0.2445
P-0001891-T01-IM3	11	66677366	69591861	33	1.2153
P-0001891-T01-IM3	11	69624061	81185331	24	0.6923
P-0001891-T01-IM3	11	83269191	86333434	14	1.4801
P-0001891-T01-IM3	11	88359631	102100552	32	0.7783
P-0001891-T01-IM3	11	105610205	133495556	149	-0.2252
P-0001891-T01-IM3	12	394725	3001344	40	0.2414
P-0001891-T01-IM3	12	4383304	4409101	5	-0.0294
P-0001891-T01-IM3	12	4947332	18398236	20	-0.647
P-0001891-T01-IM3	12	18407074	25398263	41	-0.9046
P-0001891-T01-IM3	12	27330516	53130344	103	-0.2142
P-0001891-T01-IM3	12	55215314	133263871	163	0.2897
P-0001891-T01-IM3	13	21004738	46833150	116	0.1864
P-0001891-T01-IM3	13	48878117	111119077	91	-0.1538
P-0001891-T01-IM3	14	20347564	105906073	118	0.4678
P-0001891-T01-IM3	15	26216370	99861618	157	-0.2556
P-0001891-T01-IM3	16	115072	2666614	89	0.0928
P-0001891-T01-IM3	16	2668531	2688354	6	-0.1649
P-0001891-T01-IM3	16	2688692	89882984	172	0.1837
P-0001891-T01-IM3	17	114669	30696292	196	-0.5146
P-0001891-T01-IM3	17	31030716	31889954	3	-0.0463
P-0001891-T01-IM3	17	33339078	33448311	14	-0.5135
P-0001891-T01-IM3	17	37618848	66520188	147	0.1345
P-0001891-T01-IM3	17	66521076	66526504	6	0.4292
P-0001891-T01-IM3	17	68921040	80783009	46	0.1574
P-0001891-T01-IM3	18	724528	43015532	54	0.1918
P-0001891-T01-IM3	18	44240526	74387299	47	-0.2038
P-0001891-T01-IM3	19	1207058	19261518	300	-0.4737
P-0001891-T01-IM3	19	28780462	58288169	121	0.1018
P-0001891-T01-IM3	20	345864	60426113	163	0.3322
P-0001891-T01-IM3	21	17798960	43174436	48	-0.484
P-0001891-T01-IM3	21	43995923	45660694	17	0.2083
P-0001891-T01-IM3	22	19053406	22535137	16	0.3973
P-0001891-T01-IM3	22	24129403	24176652	10	0.9073
P-0001891-T01-IM3	22	25494744	30937307	38	0.4502
P-0001891-T01-IM3	22	33828996	41573869	33	-0.5647
P-0001891-T01-IM3	22	44445659	49370834	5	-0.1066
P-0001891-T01-IM3	X	451142	15172189	12	-0.0819
P-0001891-T01-IM3	X	20146427	66931388	141	0.2844
P-0001891-T01-IM3	X	66937392	149924738	167	-0.0217
P-0001955-T01-IM3	1	2488138	46512260	191	0.213
P-0001955-T01-IM3	1	46521555	46743849	27	-0.4803
P-0001955-T01-IM3	1	51434461	53811942	6	0.4359
P-0001955-T01-IM3	1	59245461	120611984	120	-0.3985
P-0001955-T01-IM3	1	147282446	150550844	4	0.6961
P-0001955-T01-IM3	1	150551663	245977996	200	0.2702
P-0001955-T01-IM3	2	4717089	36353114	84	-0.1449
P-0001955-T01-IM3	2	38467258	55687618	49	0.5888
P-0001955-T01-IM3	2	57016392	242800953	286	0.2981
P-0001955-T01-IM3	3	1449872	52613143	152	-0.395
P-0001955-T01-IM3	3	52620567	52623179	3	0.2935
P-0001955-T01-IM3	3	52637643	75010988	77	-0.4281
P-0001955-T01-IM3	3	75139687	75164859	2	0.7927
P-0001955-T01-IM3	3	76716794	89499424	18	-0.3487
P-0001955-T01-IM3	3	89521692	112353238	8	0.1517
P-0001955-T01-IM3	3	112547601	142297517	112	-0.4628
P-0001955-T01-IM3	3	150742677	194238390	86	0.2872
P-0001955-T01-IM3	4	1402650	190262486	261	0.3034
P-0001955-T01-IM3	5	218502	1294105	30	0.9364
P-0001955-T01-IM3	5	1294995	8453623	7	0.4211
P-0001955-T01-IM3	5	14009085	44273673	62	0.8492
P-0001955-T01-IM3	5	52665299	101265865	94	-0.3194
P-0001955-T01-IM3	5	111983041	112043497	2	-1.7044
P-0001955-T01-IM3	5	112090655	180076517	190	-0.4082
P-0001955-T01-IM3	6	393261	26021061	26	0.1809
P-0001955-T01-IM3	6	26026561	26158588	12	0.5836
P-0001955-T01-IM3	6	26165061	32877173	50	0.2393
P-0001955-T01-IM3	6	33286550	33289599	7	0.6524
P-0001955-T01-IM3	6	33290665	46910415	28	0.2603
P-0001955-T01-IM3	6	65096797	170798891	163	-0.3468
P-0001955-T01-IM3	7	1672540	158450965	328	-0.0133
P-0001955-T01-IM3	8	565232	143486698	110	0.3032
P-0001955-T01-IM3	8	145736876	145742845	19	0.7145
P-0001955-T01-IM3	8	145743003	145743127	2	-0.0221
P-0001955-T01-IM3	9	421980	139566727	297	-0.4383
P-0001955-T01-IM3	10	1510047	49977746	50	0.2177
P-0001955-T01-IM3	10	53238115	60277549	4	-0.4029
P-0001955-T01-IM3	10	63661479	63851705	11	0.9163
P-0001955-T01-IM3	10	68050521	134199067	87	-0.4688
P-0001955-T01-IM3	11	532696	534267	5	0.4659
P-0001955-T01-IM3	11	2154335	44368381	48	0.1032
P-0001955-T01-IM3	11	47286290	77103471	89	0.5482
P-0001955-T01-IM3	11	81185331	88359631	16	-0.3319
P-0001955-T01-IM3	11	94153319	94225958	19	0.614
P-0001955-T01-IM3	11	99322321	125499321	145	-0.3765
P-0001955-T01-IM3	11	125503152	125523692	7	-1.1527
P-0001955-T01-IM3	11	125525168	133495556	9	-0.5237
P-0001955-T01-IM3	12	394725	12865061	57	0.2282
P-0001955-T01-IM3	12	12871011	12874261	4	0.8719
P-0001955-T01-IM3	12	13685816	81164017	210	0.3927
P-0001955-T01-IM3	12	91237920	133263871	101	-0.5171
P-0001955-T01-IM3	13	21004738	111119077	207	0.2621
P-0001955-T01-IM3	14	20347564	105906073	118	-0.4413
P-0001955-T01-IM3	15	26216370	74567025	69	-0.0833
P-0001955-T01-IM3	15	77033934	99861618	88	0.3037
P-0001955-T01-IM3	16	115072	89882984	267	-0.0635
P-0001955-T01-IM3	17	114669	21809394	120	-0.473
P-0001955-T01-IM3	17	29422358	55816832	180	0.2247
P-0001955-T01-IM3	17	56432326	56492813	9	0.5767
P-0001955-T01-IM3	17	56770077	80783009	103	0.1792
P-0001955-T01-IM3	18	724528	74387299	101	-0.046
P-0001955-T01-IM3	19	1207058	1226550	9	-0.0552
P-0001955-T01-IM3	19	2164224	10292735	145	-0.555
P-0001955-T01-IM3	19	10305536	10599956	3	-0.2189
P-0001955-T01-IM3	19	10600427	28780462	144	-0.4448
P-0001955-T01-IM3	19	28788918	41765634	51	0.0776
P-0001955-T01-IM3	19	42788890	45854933	21	0.4047
P-0001955-T01-IM3	19	45855539	58288169	48	0.1262
P-0001955-T01-IM3	20	345864	57429355	146	0.1917
P-0001955-T01-IM3	20	57466851	57484605	9	0.4275
P-0001955-T01-IM3	20	57484799	60426113	8	0.1221
P-0001955-T01-IM3	21	17798960	36421168	15	-0.78
P-0001955-T01-IM3	21	37557474	42462188	18	-1.1513
P-0001955-T01-IM3	21	42838075	42870081	13	-0.8271
P-0001955-T01-IM3	21	42879904	45660694	19	-0.4081
P-0001955-T01-IM3	22	19053406	27561500	31	0.127
P-0001955-T01-IM3	22	29083930	29414001	15	0.6062
P-0001955-T01-IM3	22	30000045	49370834	56	0.2129
P-0001955-T01-IM3	X	451142	86830845	241	0.2547
P-0001955-T01-IM3	X	92181907	100604909	5	-0.9514
P-0001955-T01-IM3	X	100608261	132467723	69	-0.2321
P-0001955-T01-IM3	X	140519367	149924738	5	0.8314
P-0001987-T01-IM3	1	2488138	120548082	342	-0.1764
P-0001987-T01-IM3	1	120572570	245977996	206	0.2279
P-0001987-T01-IM3	2	4717089	25475065	35	0.2751
P-0001987-T01-IM3	2	25497883	25523060	4	-0.1906
P-0001987-T01-IM3	2	25536818	242800953	380	0.2447
P-0001987-T01-IM3	3	1449872	194238390	458	-0.1563
P-0001987-T01-IM3	4	1402650	190262486	261	0.313
P-0001987-T01-IM3	5	218502	39021190	95	0.6869
P-0001987-T01-IM3	5	39074237	44273673	4	0.3628
P-0001987-T01-IM3	5	52665299	148140697	149	-0.1933
P-0001987-T01-IM3	5	149433710	149516591	43	0.0603
P-0001987-T01-IM3	5	150229801	180030291	64	-0.177
P-0001987-T01-IM3	5	180035283	180076517	30	0.1475
P-0001987-T01-IM3	6	393261	29230683	41	-0.3203
P-0001987-T01-IM3	6	30668326	31358943	16	0.0077
P-0001987-T01-IM3	6	32163571	116470561	95	-0.2621
P-0001987-T01-IM3	6	117609810	117746758	43	0.1103
P-0001987-T01-IM3	6	118629865	170798891	91	-0.1725
P-0001987-T01-IM3	7	1672540	47802508	83	0.2375
P-0001987-T01-IM3	7	50358678	53722880	10	-0.0344
P-0001987-T01-IM3	7	55087015	158450965	235	0.2758
P-0001987-T01-IM3	8	565232	36092421	28	-0.154
P-0001987-T01-IM3	8	38271234	143486698	82	0.3644
P-0001987-T01-IM3	8	145736876	145743127	21	0.6072
P-0001987-T01-IM3	9	421980	139566727	297	-0.1221
P-0001987-T01-IM3	10	1510047	38542588	26	0.2858
P-0001987-T01-IM3	10	43052980	43604579	7	-0.1316
P-0001987-T01-IM3	10	43606784	43620381	12	0.1163
P-0001987-T01-IM3	10	43622113	134199067	107	-0.1224
P-0001987-T01-IM3	11	532696	133495556	338	0.0451
P-0001987-T01-IM3	12	394725	133263871	372	-0.1447
P-0001987-T01-IM3	13	21004738	111119077	207	-0.1344
P-0001987-T01-IM3	14	20347564	36558077	9	0.0414
P-0001987-T01-IM3	14	36984061	38068061	10	0.4534
P-0001987-T01-IM3	14	38345849	105236718	86	0.0203
P-0001987-T01-IM3	14	105237133	105906073	13	0.3017
P-0001987-T01-IM3	15	26216370	99861618	157	-0.1582
P-0001987-T01-IM3	16	115072	339524	3	0.1351
P-0001987-T01-IM3	16	341244	2115578	25	-0.1205
P-0001987-T01-IM3	16	2120518	2611502	49	0.1432
P-0001987-T01-IM3	16	2611841	31011183	99	-0.1784
P-0001987-T01-IM3	16	31691912	89250882	46	0.2225
P-0001987-T01-IM3	16	89805063	89882984	45	-0.4941
P-0001987-T01-IM3	17	114669	21809394	120	-0.2018
P-0001987-T01-IM3	17	29422358	80783009	292	0.2295
P-0001987-T01-IM3	18	724528	59254138	88	-0.1638
P-0001987-T01-IM3	18	60795925	60985591	5	-0.5041
P-0001987-T01-IM3	18	61199950	74387299	8	-0.1447
P-0001987-T01-IM3	19	1207058	58288169	421	0.1062
P-0001987-T01-IM3	20	345864	22964799	21	-0.3407
P-0001987-T01-IM3	20	30253821	60426113	142	0.0075
P-0001987-T01-IM3	21	17798960	42462188	33	0.0892
P-0001987-T01-IM3	21	42838075	42879904	14	0.3384
P-0001987-T01-IM3	21	43174436	45660694	18	0.0035
P-0001987-T01-IM3	22	19053406	49370834	102	-0.1932
P-0001987-T01-IM3	X	451142	1331488	7	0.0945
P-0001987-T01-IM3	X	3085464	53253997	134	-0.2146
P-0001987-T01-IM3	X	63405061	149924738	179	0.1405
P-0002091-T01-IM3	1	2488138	117273534	297	-0.0583
P-0002091-T01-IM3	1	117690342	117753462	5	0.3687
P-0002091-T01-IM3	1	118145461	150552561	48	-0.0685
P-0002091-T01-IM3	1	152330945	206669462	133	0.256
P-0002091-T01-IM3	1	206942027	206944731	4	-0.123
P-0002091-T01-IM3	1	206945698	245977996	61	0.2597
P-0002091-T01-IM3	2	4717089	25475065	35	0.01
P-0002091-T01-IM3	2	25497883	25523060	4	-0.3573
P-0002091-T01-IM3	2	25536818	203723989	286	-0.0375
P-0002091-T01-IM3	2	204729261	204737483	5	-0.5186
P-0002091-T01-IM3	2	204836598	242800953	89	-0.1042
P-0002091-T01-IM3	3	1449872	29250696	41	-0.4841
P-0002091-T01-IM3	3	30648423	30715668	6	-0.965
P-0002091-T01-IM3	3	30729940	119666157	226	-0.5248
P-0002091-T01-IM3	3	119720990	134514503	10	-0.2831
P-0002091-T01-IM3	3	134644690	138376605	18	-0.4797
P-0002091-T01-IM3	3	138382810	138407767	6	-0.2438
P-0002091-T01-IM3	3	138409914	138662061	14	-0.5603
P-0002091-T01-IM3	3	138663261	138667561	4	-0.1725
P-0002091-T01-IM3	3	142168358	194238390	133	-0.5426
P-0002091-T01-IM3	4	1402650	1808916	19	-0.1161
P-0002091-T01-IM3	4	6113559	190262486	242	-0.4708
P-0002091-T01-IM3	5	218502	39021190	95	0.7496
P-0002091-T01-IM3	5	39074237	44273673	4	0.3914
P-0002091-T01-IM3	5	52665299	56111642	3	-0.3402
P-0002091-T01-IM3	5	56152502	86686659	87	-0.6756
P-0002091-T01-IM3	5	88365778	180076517	196	-0.3593
P-0002091-T01-IM3	6	393261	407527	8	0.1702
P-0002091-T01-IM3	6	3797857	25092539	15	0.4753
P-0002091-T01-IM3	6	25606678	26172061	17	0.1788
P-0002091-T01-IM3	6	29230683	30679474	11	0.6472
P-0002091-T01-IM3	6	30680391	45769418	71	0.4174
P-0002091-T01-IM3	6	46910415	76598904	5	0.8082
P-0002091-T01-IM3	6	79720867	106051738	16	0.2101
P-0002091-T01-IM3	6	106534450	106555074	8	-0.1993
P-0002091-T01-IM3	6	116470561	118629865	45	0.5002
P-0002091-T01-IM3	6	119108363	162206872	77	0.2057
P-0002091-T01-IM3	6	162394392	164341220	9	-0.2118
P-0002091-T01-IM3	6	166653963	170798891	4	0.2636
P-0002091-T01-IM3	7	1672540	4798533	30	0.9391
P-0002091-T01-IM3	7	6013102	6441579	21	1.3202
P-0002091-T01-IM3	7	6442012	24164624	25	0.9961
P-0002091-T01-IM3	7	32894503	50467971	14	0.6237
P-0002091-T01-IM3	7	50739455	64721546	35	1.1561
P-0002091-T01-IM3	7	67074017	158450965	203	0.2946
P-0002091-T01-IM3	8	565232	131098162	103	-0.3024
P-0002091-T01-IM3	8	131862819	145743127	28	0.0558
P-0002091-T01-IM3	9	421980	37020716	104	0.4543
P-0002091-T01-IM3	9	37034006	101867536	91	-0.143
P-0002091-T01-IM3	9	101891260	102136177	9	-0.4085
P-0002091-T01-IM3	9	107040713	139566727	93	-0.0462
P-0002091-T01-IM3	10	1510047	60277549	54	0.2451
P-0002091-T01-IM3	10	63661479	63816977	7	-0.058
P-0002091-T01-IM3	10	63819028	88866129	31	0.3309
P-0002091-T01-IM3	10	89624266	89720763	8	-3.4065
P-0002091-T01-IM3	10	89725137	134199067	52	-0.444
P-0002091-T01-IM3	11	532696	105610205	190	0.2531
P-0002091-T01-IM3	11	108098388	108124654	12	-0.1101
P-0002091-T01-IM3	11	108127005	133495556	136	0.1885
P-0002091-T01-IM3	12	394725	12865061	57	-0.4832
P-0002091-T01-IM3	12	12871011	12874261	4	-1.025
P-0002091-T01-IM3	12	13685816	43131131	55	-0.5484
P-0002091-T01-IM3	12	46123666	46125049	3	-0.9617
P-0002091-T01-IM3	12	46205268	115114197	187	-0.4026
P-0002091-T01-IM3	12	115115423	115120811	5	-0.6544
P-0002091-T01-IM3	12	117838929	133263871	61	-0.3557
P-0002091-T01-IM3	13	21004738	111119077	207	0.2005
P-0002091-T01-IM3	14	20347564	31375322	7	0.5678
P-0002091-T01-IM3	14	33107172	38068061	12	1.6636
P-0002091-T01-IM3	14	38345849	77427469	38	0.9279
P-0002091-T01-IM3	14	80471876	105236718	47	0.1909
P-0002091-T01-IM3	14	105237133	105906073	13	0.5117
P-0002091-T01-IM3	15	26216370	99861618	157	-0.4802
P-0002091-T01-IM3	16	115072	89882984	267	-0.3558
P-0002091-T01-IM3	17	114669	69889186	368	0.3067
P-0002091-T01-IM3	17	70114461	70122461	5	0.6229
P-0002091-T01-IM3	17	72939446	80783009	39	0.2382
P-0002091-T01-IM3	18	724528	57567439	84	-0.5862
P-0002091-T01-IM3	18	57568561	60985591	9	-0.8678
P-0002091-T01-IM3	18	61199950	74387299	8	-0.4367
P-0002091-T01-IM3	19	1207058	30303474	303	-0.3366
P-0002091-T01-IM3	19	30303640	31706411	12	-0.63
P-0002091-T01-IM3	19	33906123	58288169	106	-0.3276
P-0002091-T01-IM3	20	345864	31395639	63	0.2597
P-0002091-T01-IM3	20	35478142	60426113	100	-0.1093
P-0002091-T01-IM3	21	17798960	42462188	33	0.0467
P-0002091-T01-IM3	21	42838075	42870081	13	0.318
P-0002091-T01-IM3	21	42879904	45660694	19	-0.0153
P-0002091-T01-IM3	22	19053406	22143040	11	0.084
P-0002091-T01-IM3	22	22153359	24176652	15	-0.1622
P-0002091-T01-IM3	22	25494744	30937307	38	0.1475
P-0002091-T01-IM3	22	33828996	49370834	38	-0.3571
P-0002091-T01-IM3	X	451142	77041478	240	0.1228
P-0002091-T01-IM3	X	86830845	149924738	80	0.3989
P-0002091-T02-IM5	1	2488138	22587878	125	-0.0245
P-0002091-T02-IM5	1	23881061	27057869	8	-0.3613
P-0002091-T02-IM5	1	27059225	245977996	465	0.0094
P-0002091-T02-IM5	2	4717089	242800953	447	-0.0466
P-0002091-T02-IM5	3	1449872	49397729	120	-0.0203
P-0002091-T02-IM5	3	49399994	49433461	4	0.3703
P-0002091-T02-IM5	3	49721542	194238390	382	-0.0601
P-0002091-T02-IM5	4	1402650	190262486	271	-0.248
P-0002091-T02-IM5	5	218502	44273673	99	0.35
P-0002091-T02-IM5	5	52665299	180076517	287	-0.2079
P-0002091-T02-IM5	6	393261	26172061	41	0.3012
P-0002091-T02-IM5	6	26197273	29910669	10	-0.0201
P-0002091-T02-IM5	6	29911183	72558580	100	0.4326
P-0002091-T02-IM5	6	76598904	148266753	127	0.0426
P-0002091-T02-IM5	6	149983120	150023089	7	0.3443
P-0002091-T02-IM5	6	152129274	170798891	56	0.0362
P-0002091-T02-IM5	7	1672540	67074017	131	0.3959
P-0002091-T02-IM5	7	70859491	158450965	213	0.1082
P-0002091-T02-IM5	8	565232	145743127	149	-0.2069
P-0002091-T02-IM5	9	421980	36930913	99	0.2116
P-0002091-T02-IM5	9	36966634	138663796	163	-0.0905
P-0002091-T02-IM5	9	138829709	139820244	53	0.2543
P-0002091-T02-IM5	10	1510047	88866129	92	-0.0332
P-0002091-T02-IM5	10	89624266	89720763	8	-0.6923
P-0002091-T02-IM5	10	89725137	134199067	72	-0.313
P-0002091-T02-IM5	11	532696	133495556	354	0.1307
P-0002091-T02-IM5	12	394725	111856316	300	-0.1978
P-0002091-T02-IM5	12	111872769	111885947	7	-0.4581
P-0002091-T02-IM5	12	112856923	133263871	90	-0.2027
P-0002091-T02-IM5	13	21004738	111119077	212	0.0746
P-0002091-T02-IM5	14	20347564	35873737	16	0.3634
P-0002091-T02-IM5	14	36558077	38345849	12	0.8539
P-0002091-T02-IM5	14	46730899	77427469	38	0.4832
P-0002091-T02-IM5	14	80471876	105239322	50	-0.1229
P-0002091-T02-IM5	14	105239652	105906073	10	0.1364
P-0002091-T02-IM5	15	26216370	99861618	180	-0.2449
P-0002091-T02-IM5	16	115072	89882984	326	-0.1856
P-0002091-T02-IM5	17	114669	41276074	355	0.2633
P-0002091-T02-IM5	17	43342085	72939446	114	-0.0303
P-0002091-T02-IM5	17	73774740	77453363	8	-0.328
P-0002091-T02-IM5	17	78519511	80783009	35	-0.0417
P-0002091-T02-IM5	18	724528	74387299	118	-0.1282
P-0002091-T02-IM5	19	1207058	58288169	488	-0.0885
P-0002091-T02-IM5	20	345864	60426113	184	0.021
P-0002091-T02-IM5	21	17798960	45660694	65	-0.0424
P-0002091-T02-IM5	22	19053406	49370834	102	0.1898
P-0002091-T02-IM5	X	451142	149924738	331	-0.025
P-0002105-T01-IM3	1	2488138	120548082	342	-0.1255
P-0002105-T01-IM3	1	120572570	155880500	14	0.4673
P-0002105-T01-IM3	1	156785626	245977996	192	0.0683
P-0002105-T01-IM3	2	4717089	47596683	92	0.3543
P-0002105-T01-IM3	2	47600656	47641483	13	0.9534
P-0002105-T01-IM3	2	47643502	85408551	76	0.4765
P-0002105-T01-IM3	2	86184486	96928161	5	0.8406
P-0002105-T01-IM3	2	96930998	203723989	139	0.3593
P-0002105-T01-IM3	2	204729261	204737483	5	-0.1436
P-0002105-T01-IM3	2	204836598	209113239	9	0.5476
P-0002105-T01-IM3	2	209116215	242800953	80	0.2829
P-0002105-T01-IM3	3	1449872	89528600	254	-0.4486
P-0002105-T01-IM3	3	94429172	194238390	204	0.5242
P-0002105-T01-IM3	4	1402650	29722997	30	-0.0727
P-0002105-T01-IM3	4	41333461	62707653	94	0.3166
P-0002105-T01-IM3	4	65604616	176935634	105	-0.1656
P-0002105-T01-IM3	4	181797596	190262486	32	-0.7078
P-0002105-T01-IM3	5	218502	21824695	41	0.5517
P-0002105-T01-IM3	5	26678593	39021190	54	0.8993
P-0002105-T01-IM3	5	39074237	44273673	4	0.5607
P-0002105-T01-IM3	5	52665299	180076517	286	-0.6275
P-0002105-T01-IM3	6	393261	405074	7	-0.4388
P-0002105-T01-IM3	6	407527	41460287	107	-0.0231
P-0002105-T01-IM3	6	41903762	41909289	6	2.0155
P-0002105-T01-IM3	6	45556069	121788731	79	0.1002
P-0002105-T01-IM3	6	122329267	170798891	87	-0.313
P-0002105-T01-IM3	7	1672540	6018277	33	0.2044
P-0002105-T01-IM3	7	6022539	6442012	19	0.7384
P-0002105-T01-IM3	7	11691296	92462521	116	0.2218
P-0002105-T01-IM3	7	97097087	97826232	3	1.2183
P-0002105-T01-IM3	7	103122645	140500222	64	0.0286
P-0002105-T01-IM3	7	140501286	158450965	93	-0.3328
P-0002105-T01-IM3	8	565232	31397748	27	-0.4838
P-0002105-T01-IM3	8	36092421	145736876	84	0.3731
P-0002105-T01-IM3	8	145737118	145742845	18	0.7639
P-0002105-T01-IM3	8	145743003	145743127	2	0.1783
P-0002105-T01-IM3	9	421980	18995150	76	-0.4351
P-0002105-T01-IM3	9	20776743	28385672	14	-1.8039
P-0002105-T01-IM3	9	28966298	87636260	49	-0.3932
P-0002105-T01-IM3	9	92495076	139566727	158	-0.0096
P-0002105-T01-IM3	10	1510047	29965811	22	-0.4448
P-0002105-T01-IM3	10	34717596	134199067	130	-0.073
P-0002105-T01-IM3	11	532696	534267	5	-0.0085
P-0002105-T01-IM3	11	2154335	44368381	48	-0.3712
P-0002105-T01-IM3	11	47286290	69586561	62	0.536
P-0002105-T01-IM3	11	69588165	100850202	64	0.1405
P-0002105-T01-IM3	11	101981740	105610205	11	0.4756
P-0002105-T01-IM3	11	108098388	133495556	148	0.0817
P-0002105-T01-IM3	12	394725	12871011	58	-0.0907
P-0002105-T01-IM3	12	12871820	12874261	3	0.5435
P-0002105-T01-IM3	12	13685816	28073172	48	-0.0992
P-0002105-T01-IM3	12	31933061	31957361	5	0.2842
P-0002105-T01-IM3	12	40763973	46516129	25	-0.1703
P-0002105-T01-IM3	12	49415609	60263226	109	0.1873
P-0002105-T01-IM3	12	61873087	69233342	19	0.6041
P-0002105-T01-IM3	12	77781871	93919441	8	0.2046
P-0002105-T01-IM3	12	97487831	121438932	46	-0.1891
P-0002105-T01-IM3	12	122974253	133263871	51	0.2164
P-0002105-T01-IM3	13	21004738	43603871	114	-0.3414
P-0002105-T01-IM3	13	46408037	111119077	93	0.2847
P-0002105-T01-IM3	14	20347564	59556205	31	0.4841
P-0002105-T01-IM3	14	61799771	95595889	65	0.1688
P-0002105-T01-IM3	14	95596462	105906073	21	0.499
P-0002105-T01-IM3	15	26216370	33033161	7	-0.0773
P-0002105-T01-IM3	15	36872498	88423580	68	-0.5556
P-0002105-T01-IM3	15	88428946	88472539	3	-1.0991
P-0002105-T01-IM3	15	88476329	99861618	79	-0.5165
P-0002105-T01-IM3	16	115072	1987058	13	0.0489
P-0002105-T01-IM3	16	2098686	2105462	5	0.6754
P-0002105-T01-IM3	16	2106221	89882984	249	0.125
P-0002105-T01-IM3	17	114669	30264403	180	0.1617
P-0002105-T01-IM3	17	30267328	30325850	15	0.5692
P-0002105-T01-IM3	17	30696292	33448311	18	0.0423
P-0002105-T01-IM3	17	37618848	47696672	82	0.4552
P-0002105-T01-IM3	17	47699369	63554331	60	-0.1378
P-0002105-T01-IM3	17	64938342	66525072	9	0.3243
P-0002105-T01-IM3	17	66526102	80783009	48	-0.0928
P-0002105-T01-IM3	18	724528	756692	11	1.4835
P-0002105-T01-IM3	18	2224742	26620819	9	-0.1313
P-0002105-T01-IM3	18	28787524	74387299	81	-0.7621
P-0002105-T01-IM3	19	1207058	58288169	421	0.1157
P-0002105-T01-IM3	20	345864	36030915	73	0.5978
P-0002105-T01-IM3	20	36031218	60426113	90	0.1175
P-0002105-T01-IM3	21	17798960	36164670	7	-0.3827
P-0002105-T01-IM3	21	36171679	37557474	9	0.0527
P-0002105-T01-IM3	21	37954722	45660694	49	-0.4208
P-0002105-T01-IM3	22	19053406	49370834	102	-0.1585
P-0002105-T01-IM3	X	451142	20146427	13	-0.3918
P-0002105-T01-IM3	X	20148680	44970642	56	-0.8978
P-0002105-T01-IM3	X	47004881	49070813	45	-0.088
P-0002105-T01-IM3	X	53221973	66943606	43	-0.7701
P-0002105-T01-IM3	X	69254760	73434947	48	-0.2139
P-0002105-T01-IM3	X	76763968	76972664	34	-0.632
P-0002105-T01-IM3	X	77041478	149924738	81	0.1642
P-0002218-T01-IM3	1	2488138	120572570	343	0.1367
P-0002218-T01-IM3	1	120611984	245977996	205	0.4551
P-0002218-T01-IM3	2	4717089	242800953	419	-0.0596
P-0002218-T01-IM3	3	1449872	194238390	458	-0.086
P-0002218-T01-IM3	4	1402650	29722997	30	-0.3566
P-0002218-T01-IM3	4	41333461	41753061	6	0.4819
P-0002218-T01-IM3	4	46047406	190262486	225	-0.0721
P-0002218-T01-IM3	5	218502	254565	14	1.2862
P-0002218-T01-IM3	5	256492	1294105	16	0.7498
P-0002218-T01-IM3	5	1294995	44273673	69	0.1801
P-0002218-T01-IM3	5	52665299	56189433	22	-0.2099
P-0002218-T01-IM3	5	57750506	180076517	264	0.1388
P-0002218-T01-IM3	6	393261	170798891	286	-0.052
P-0002218-T01-IM3	7	1672540	47802508	83	0.2751
P-0002218-T01-IM3	7	50358678	55273130	40	0.653
P-0002218-T01-IM3	7	56749207	158450965	205	0.1616
P-0002218-T01-IM3	8	565232	145743127	131	-0.1799
P-0002218-T01-IM3	9	421980	139566727	297	-0.0767
P-0002218-T01-IM3	10	1510047	26580036	20	-0.1224
P-0002218-T01-IM3	10	29108055	38542588	6	0.2016
P-0002218-T01-IM3	10	43052980	56851396	27	-0.3498
P-0002218-T01-IM3	10	60277549	71539581	26	0.1436
P-0002218-T01-IM3	10	86028579	134199067	73	-0.3996
P-0002218-T01-IM3	11	532696	133495556	338	-0.228
P-0002218-T01-IM3	12	394725	133263871	372	-0.0357
P-0002218-T01-IM3	13	21004738	80561436	173	-0.4162
P-0002218-T01-IM3	13	87971336	111119077	34	0.5916
P-0002218-T01-IM3	14	20347564	20893219	2	-0.3933
P-0002218-T01-IM3	14	21337266	105906073	116	-0.0282
P-0002218-T01-IM3	15	26216370	88126129	73	-0.1822
P-0002218-T01-IM3	15	88420259	88678480	15	-0.5771
P-0002218-T01-IM3	15	88679201	99861618	69	-0.2412
P-0002218-T01-IM3	16	115072	10274062	144	0.0952
P-0002218-T01-IM3	16	11345961	14041838	16	0.4335
P-0002218-T01-IM3	16	23614885	23649421	12	-0.3943
P-0002218-T01-IM3	16	23652455	67116179	14	0.0496
P-0002218-T01-IM3	16	67132647	68771343	12	0.3468
P-0002218-T01-IM3	16	68772257	82113471	22	-0.1448
P-0002218-T01-IM3	16	85880425	89882984	47	0.3351
P-0002218-T01-IM3	17	114669	80783009	412	-0.0554
P-0002218-T01-IM3	18	724528	19020950	19	0.2112
P-0002218-T01-IM3	18	26620819	74387299	82	-0.4396
P-0002218-T01-IM3	19	1207058	13519303	196	-0.4056
P-0002218-T01-IM3	19	15271999	41748854	147	0.0878
P-0002218-T01-IM3	19	41749571	47735816	58	-0.3724
P-0002218-T01-IM3	19	51231399	58288169	20	0.0045
P-0002218-T01-IM3	20	345864	40727127	103	0.2856
P-0002218-T01-IM3	20	40730851	41956920	29	0.0281
P-0002218-T01-IM3	20	48451129	60426113	31	0.3004
P-0002218-T01-IM3	21	17798960	36252932	12	0.1767
P-0002218-T01-IM3	21	36259275	45660694	53	0.605
P-0002218-T01-IM3	22	19053406	49370834	102	0.0077
P-0002218-T01-IM3	X	451142	149924738	320	0.1324
P-0002218-T02-IM5	1	2488138	149824422	386	0.0052
P-0002218-T02-IM5	1	150547161	161326549	39	0.6281
P-0002218-T02-IM5	1	161332225	245977996	173	0.1662
P-0002218-T02-IM5	2	4717089	242800953	447	-0.0588
P-0002218-T02-IM5	3	1449872	194238390	506	0.0106
P-0002218-T02-IM5	4	1402650	29722997	30	-0.2329
P-0002218-T02-IM5	4	41333461	55991427	94	0.3388
P-0002218-T02-IM5	4	62707653	190262486	147	-0.1731
P-0002218-T02-IM5	5	218502	254565	14	0.9028
P-0002218-T02-IM5	5	256492	1295241	18	0.5588
P-0002218-T02-IM5	5	2979710	180076517	355	0.0391
P-0002218-T02-IM5	6	393261	138196899	271	0.0107
P-0002218-T02-IM5	6	138197218	148266753	7	0.2942
P-0002218-T02-IM5	6	149983120	170798891	63	0.0268
P-0002218-T02-IM5	7	1672540	52528988	97	0.2468
P-0002218-T02-IM5	7	53722880	55087015	2	0.8053
P-0002218-T02-IM5	7	55210055	56749207	30	1.1316
P-0002218-T02-IM5	7	64721546	158450965	215	-0.021
P-0002218-T02-IM5	8	565232	145743127	149	-0.215
P-0002218-T02-IM5	9	421980	139820244	315	-0.1113
P-0002218-T02-IM5	10	1510047	134199067	172	-0.0839
P-0002218-T02-IM5	11	532696	133495556	354	-0.0374
P-0002218-T02-IM5	12	394725	133263871	397	-0.0207
P-0002218-T02-IM5	13	21004738	80561436	178	-0.2993
P-0002218-T02-IM5	13	87971336	111119077	34	0.5036
P-0002218-T02-IM5	14	20347564	105906073	126	-0.0278
P-0002218-T02-IM5	15	26216370	99861618	180	-0.1876
P-0002218-T02-IM5	16	115072	31691912	162	0.2466
P-0002218-T02-IM5	16	52085593	89882984	164	-0.0864
P-0002218-T02-IM5	17	114669	80783009	512	0.0301
P-0002218-T02-IM5	18	724528	19020950	19	0.0447
P-0002218-T02-IM5	18	26620819	74387299	99	-0.2961
P-0002218-T02-IM5	19	1207058	14629056	227	-0.2426
P-0002218-T02-IM5	19	15271999	15350268	37	0.104
P-0002218-T02-IM5	19	15350551	15360096	6	0.4514
P-0002218-T02-IM5	19	15364481	58288169	218	0.0453
P-0002218-T02-IM5	20	345864	60426113	184	0.1869
P-0002218-T02-IM5	21	17798960	27340301	3	-0.195
P-0002218-T02-IM5	21	28399182	45660694	62	0.3772
P-0002218-T02-IM5	22	19053406	49370834	102	-0.0313
P-0002218-T02-IM5	X	451142	149924738	331	-0.0126
P-0002218-T05-IM7	1	808928	35468429	206	-0.2008
P-0002218-T05-IM7	1	36349035	144619318	285	0.0776
P-0002218-T05-IM7	1	147282446	244006450	283	0.4177
P-0002218-T05-IM7	1	245912916	247597276	14	-0.5787
P-0002218-T05-IM7	2	277003	242800953	522	-0.147
P-0002218-T05-IM7	3	418089	6610068	6	-0.2637
P-0002218-T05-IM7	3	9040994	89528600	328	-0.4546
P-0002218-T05-IM7	3	94429172	195487737	252	0.0602
P-0002218-T05-IM7	4	1402650	28746092	57	-0.4854
P-0002218-T05-IM7	4	29722997	42402992	8	0.4344
P-0002218-T05-IM7	4	44699484	65763592	97	-0.1722
P-0002218-T05-IM7	4	66189885	67840314	21	-0.43
P-0002218-T05-IM7	4	69512847	85416797	32	-0.1528
P-0002218-T05-IM7	4	89397091	128584580	38	0.0571
P-0002218-T05-IM7	4	130125306	190262486	106	-0.1586
P-0002218-T05-IM7	5	218502	254565	14	1.0441
P-0002218-T05-IM7	5	256492	23304772	45	0.5947
P-0002218-T05-IM7	5	26678593	31061575	5	0.1215
P-0002218-T05-IM7	5	31401604	52665299	90	0.2708
P-0002218-T05-IM7	5	53875481	180541186	338	0.066
P-0002218-T05-IM7	6	393261	94120554	236	0.0579
P-0002218-T05-IM7	6	94124453	129612808	96	-0.1664
P-0002218-T05-IM7	6	131490472	170798891	91	0.0767
P-0002218-T05-IM7	7	540741	52528988	105	0.4768
P-0002218-T05-IM7	7	53722880	56749207	32	1.5211
P-0002218-T05-IM7	7	63475439	158450965	248	0.0601
P-0002218-T05-IM7	8	565232	23423758	23	-0.6593
P-0002218-T05-IM7	8	23538943	38858431	60	-0.8894
P-0002218-T05-IM7	8	40554742	145743127	193	0.0605
P-0002218-T05-IM7	9	421980	75047061	185	0.0542
P-0002218-T05-IM7	9	75156057	140483076	248	-0.1813
P-0002218-T05-IM7	10	459940	38542588	32	-0.4069
P-0002218-T05-IM7	10	43052980	56851396	31	0.0118
P-0002218-T05-IM7	10	58118630	80961519	34	0.4778
P-0002218-T05-IM7	10	84745256	123241689	88	-0.2144
P-0002218-T05-IM7	10	123243265	134199067	24	-0.5174
P-0002218-T05-IM7	11	532696	78128729	226	-0.2457
P-0002218-T05-IM7	11	81185331	133495556	232	0.0404
P-0002218-T05-IM7	12	394725	32764184	127	0.03
P-0002218-T05-IM7	12	38423161	133447242	327	-0.213
P-0002218-T05-IM7	13	19526947	80561436	194	-0.439
P-0002218-T05-IM7	13	86369120	113508839	34	0.7989
P-0002218-T05-IM7	14	20347564	105906073	154	0.1285
P-0002218-T05-IM7	15	20193260	24921771	3	0.4153
P-0002218-T05-IM7	15	26216370	101550858	271	-0.1594
P-0002218-T05-IM7	16	115072	14742400	156	0.42
P-0002218-T05-IM7	16	17228368	31691912	30	0.0762
P-0002218-T05-IM7	16	32893880	89882984	195	-0.18
P-0002218-T05-IM7	17	114669	80783009	572	0.0498
P-0002218-T05-IM7	18	662103	23866482	26	0.4135
P-0002218-T05-IM7	18	26620819	77703476	113	-0.4455
P-0002218-T05-IM7	19	829568	14629056	263	-0.1981
P-0002218-T05-IM7	19	15271999	30303474	140	0.4374
P-0002218-T05-IM7	19	30303640	31706411	12	0.9193
P-0002218-T05-IM7	19	33792782	42384991	82	0.0521
P-0002218-T05-IM7	19	42753254	47735816	61	-0.5567
P-0002218-T05-IM7	19	50138875	58288169	53	0.059
P-0002218-T05-IM7	20	345864	36031678	81	0.341
P-0002218-T05-IM7	20	36971119	62327171	148	0.053
P-0002218-T05-IM7	21	9590334	27340301	6	-0.1274
P-0002218-T05-IM7	21	28399182	39947605	29	0.5072
P-0002218-T05-IM7	21	41326577	43174436	18	0.2647
P-0002218-T05-IM7	21	43995923	47545913	19	0.5268
P-0002218-T05-IM7	22	16449050	50499964	145	0.0732
P-0002218-T05-IM7	X	451142	55479299	166	-0.0009
P-0002218-T05-IM7	X	57475132	153553781	211	0.2255
P-0002605-T01-IM3	1	2488138	108079945	288	0.0816
P-0002605-T01-IM3	1	109490457	150552561	62	0.3386
P-0002605-T01-IM3	1	152330945	245977996	198	0.0982
P-0002605-T01-IM3	2	4717089	242800953	419	0.0047
P-0002605-T01-IM3	3	1449872	76716794	235	-0.0838
P-0002605-T01-IM3	3	87348066	194238390	223	0.1299
P-0002605-T01-IM3	4	1402650	190262486	261	-0.0374
P-0002605-T01-IM3	5	218502	170819950	306	-0.0388
P-0002605-T01-IM3	5	170827186	180076517	79	-0.2362
P-0002605-T01-IM3	6	393261	25795577	25	0.1176
P-0002605-T01-IM3	6	26021061	26036361	4	0.4873
P-0002605-T01-IM3	6	26044061	32166813	35	0.2347
P-0002605-T01-IM3	6	32168696	32191669	23	0.0141
P-0002605-T01-IM3	6	32877173	45769418	35	0.2692
P-0002605-T01-IM3	6	46910415	137519472	83	-0.0967
P-0002605-T01-IM3	6	137522082	138202314	17	0.1931
P-0002605-T01-IM3	6	139292683	170798891	64	-0.1439
P-0002605-T01-IM3	7	1672540	135681518	222	0.1324
P-0002605-T01-IM3	7	139338133	151833963	42	0.3314
P-0002605-T01-IM3	7	151835935	153622382	60	-0.0947
P-0002605-T01-IM3	7	154594071	158450965	4	0.2644
P-0002605-T01-IM3	8	565232	38318619	47	-0.1426
P-0002605-T01-IM3	8	38736089	90967647	26	0.1186
P-0002605-T01-IM3	8	90971018	90996771	9	0.3966
P-0002605-T01-IM3	8	91433917	145743127	49	0.1552
P-0002605-T01-IM3	9	421980	107040713	205	-0.1386
P-0002605-T01-IM3	9	110247061	139566727	92	0.1331
P-0002605-T01-IM3	10	1510047	60277549	54	-0.0349
P-0002605-T01-IM3	10	63661479	63851705	11	0.2167
P-0002605-T01-IM3	10	68050521	134199067	87	-0.0495
P-0002605-T01-IM3	11	532696	47286290	54	-0.0133
P-0002605-T01-IM3	11	61197637	68758509	49	0.2362
P-0002605-T01-IM3	11	69069538	69515861	9	1.0427
P-0002605-T01-IM3	11	69518081	69633592	12	0.752
P-0002605-T01-IM3	11	74401763	133495556	214	0.1491
P-0002605-T01-IM3	12	394725	56495576	239	-0.0739
P-0002605-T01-IM3	12	58142354	58814968	8	0.1153
P-0002605-T01-IM3	12	60263226	133263871	125	-0.1682
P-0002605-T01-IM3	13	21004738	111119077	207	0.0329
P-0002605-T01-IM3	14	20347564	105906073	117	0.0791
P-0002605-T01-IM3	15	26216370	99861618	157	-0.1113
P-0002605-T01-IM3	16	115072	89882984	267	0.0943
P-0002605-T01-IM3	17	114669	80783009	412	-0.025
P-0002605-T01-IM3	18	724528	74387299	101	0.0079
P-0002605-T01-IM3	19	1207058	17954648	275	-0.1277
P-0002605-T01-IM3	19	17955135	18758255	17	0.2143
P-0002605-T01-IM3	19	19256719	58288169	129	-0.1519
P-0002605-T01-IM3	20	345864	57429355	146	0.106
P-0002605-T01-IM3	20	57466851	57480487	6	0.3971
P-0002605-T01-IM3	20	57484244	60426113	11	0.1164
P-0002605-T01-IM3	21	17798960	45660694	65	0.0367
P-0002605-T01-IM3	22	19053406	49370834	102	-0.1544
P-0002605-T01-IM3	X	451142	149924738	320	-0.1691
P-0002874-T01-IM3	1	2488138	20541370	119	0.1554
P-0002874-T01-IM3	1	22587878	27106381	21	-0.3204
P-0002874-T01-IM3	1	30535114	96258925	143	0.145
P-0002874-T01-IM3	1	99589424	118346219	26	-0.4148
P-0002874-T01-IM3	1	120199189	147282446	36	0.2078
P-0002874-T01-IM3	1	150547161	245977996	203	0.5065
P-0002874-T01-IM3	2	4717089	242800953	419	0.1063
P-0002874-T01-IM3	3	1449872	89528600	254	-0.4439
P-0002874-T01-IM3	3	94429172	194238390	204	0.094
P-0002874-T01-IM3	4	1402650	48356333	38	-0.3977
P-0002874-T01-IM3	4	54244048	190262486	223	0.0613
P-0002874-T01-IM3	5	218502	39074455	97	0.7775
P-0002874-T01-IM3	5	40457459	112102987	101	0.1019
P-0002874-T01-IM3	5	112111380	112176537	12	0.4839
P-0002874-T01-IM3	5	112676024	180076517	175	0.1204
P-0002874-T01-IM3	6	393261	6269298	11	0.4783
P-0002874-T01-IM3	6	12518688	41909289	109	-0.3456
P-0002874-T01-IM3	6	45556069	46910415	3	0.7961
P-0002874-T01-IM3	6	65096797	170798891	163	-0.4604
P-0002874-T01-IM3	7	1672540	6013102	31	0.1231
P-0002874-T01-IM3	7	6017304	6018277	2	0.6425
P-0002874-T01-IM3	7	6022539	158450965	295	0.1225
P-0002874-T01-IM3	8	565232	38858431	49	-0.3801
P-0002874-T01-IM3	8	53901286	145742845	80	0.4593
P-0002874-T01-IM3	8	145743003	145743127	2	0.1762
P-0002874-T01-IM3	9	421980	10094898	72	-0.513
P-0002874-T01-IM3	9	12518586	18995150	4	0.4427
P-0002874-T01-IM3	9	20776743	135804207	176	-0.4204
P-0002874-T01-IM3	9	136548799	139566727	45	0.1259
P-0002874-T01-IM3	10	1510047	10923431	14	-0.3687
P-0002874-T01-IM3	10	15009368	134199067	138	0.0971
P-0002874-T01-IM3	11	532696	47286290	54	0.0933
P-0002874-T01-IM3	11	61197637	61213478	5	0.5343
P-0002874-T01-IM3	11	62789131	67196056	29	0.1643
P-0002874-T01-IM3	11	67196473	74401763	37	0.5243
P-0002874-T01-IM3	11	76059229	99322321	53	0.8376
P-0002874-T01-IM3	11	100850202	110097811	75	1.1507
P-0002874-T01-IM3	11	110644532	111273686	4	0.8224
P-0002874-T01-IM3	11	111956061	118392750	42	-0.4237
P-0002874-T01-IM3	11	119077225	119170348	16	1.1487
P-0002874-T01-IM3	11	121779467	133495556	23	-0.4463
P-0002874-T01-IM3	12	394725	133235988	347	0.125
P-0002874-T01-IM3	12	133237653	133240662	3	-0.1229
P-0002874-T01-IM3	12	133241002	133263871	22	0.1175
P-0002874-T01-IM3	13	21004738	111119077	207	-0.491
P-0002874-T01-IM3	14	20347564	33107172	8	0.1596
P-0002874-T01-IM3	14	36558077	38345849	12	0.5755
P-0002874-T01-IM3	14	46730899	64619850	14	-0.001
P-0002874-T01-IM3	14	65472962	105906073	84	-0.4613
P-0002874-T01-IM3	15	26216370	99861618	157	0.1166
P-0002874-T01-IM3	16	115072	82113471	220	0.1299
P-0002874-T01-IM3	16	85880425	89882984	47	-0.4026
P-0002874-T01-IM3	17	114669	11935599	50	-0.3345
P-0002874-T01-IM3	17	11958257	12044521	11	-0.5843
P-0002874-T01-IM3	17	13964744	80783009	351	0.1606
P-0002874-T01-IM3	18	724528	74387299	101	0.0469
P-0002874-T01-IM3	19	1207058	58288169	421	-0.3828
P-0002874-T01-IM3	20	345864	22964799	21	-0.3906
P-0002874-T01-IM3	20	30253821	60426113	142	0.1355
P-0002874-T01-IM3	21	17798960	45660694	65	0.1279
P-0002874-T01-IM3	22	19053406	27561500	31	0.1016
P-0002874-T01-IM3	22	29083930	29130550	14	0.5558
P-0002874-T01-IM3	22	29414001	49370834	57	-0.4145
P-0002874-T01-IM3	X	451142	5699394	9	-0.4286
P-0002874-T01-IM3	X	8703411	20146427	4	-0.177
P-0002874-T01-IM3	X	20148680	149924738	307	-0.4761
P-0003129-T01-IM5	1	2488138	16245956	108	-0.2103
P-0003129-T01-IM5	1	16247422	16265857	7	-0.5125
P-0003129-T01-IM5	1	17345415	22587878	10	-0.1873
P-0003129-T01-IM5	1	23881061	27057869	8	-0.4918
P-0003129-T01-IM5	1	27059225	118223984	213	-0.2334
P-0003129-T01-IM5	1	118346219	150552561	45	0.2931
P-0003129-T01-IM5	1	152330945	155880269	5	0.6503
P-0003129-T01-IM5	1	155880521	156851342	21	0.4543
P-0003129-T01-IM5	1	157550066	158507184	3	0.1624
P-0003129-T01-IM5	1	161284206	162831317	23	0.4566
P-0003129-T01-IM5	1	165044038	206669462	82	0.0173
P-0003129-T01-IM5	1	206942027	206945698	5	-0.2813
P-0003129-T01-IM5	1	209632563	245977996	68	-0.0123
P-0003129-T01-IM5	2	4717089	135069472	259	0.1222
P-0003129-T01-IM5	2	136870061	136877061	5	-0.4183
P-0003129-T01-IM5	2	141599218	203723989	84	0.131
P-0003129-T01-IM5	2	204729261	204736156	4	-0.1939
P-0003129-T01-IM5	2	204737483	242800953	95	0.1029
P-0003129-T01-IM5	3	1449872	29250696	41	-0.2087
P-0003129-T01-IM5	3	30648423	30733002	8	-0.4839
P-0003129-T01-IM5	3	32670357	112547601	249	-0.21
P-0003129-T01-IM5	3	116506471	194238390	208	0.1312
P-0003129-T01-IM5	4	1402650	190262486	271	0.132
P-0003129-T01-IM5	5	218502	34605325	49	0.3838
P-0003129-T01-IM5	5	35857121	35876337	8	0.1109
P-0003129-T01-IM5	5	36368254	44273673	42	0.3894
P-0003129-T01-IM5	5	52665299	59018033	39	-0.2898
P-0003129-T01-IM5	5	67522671	67586610	8	-0.5856
P-0003129-T01-IM5	5	67588138	180057677	239	-0.1979
P-0003129-T01-IM5	5	180058730	180076517	2	0.0997
P-0003129-T01-IM5	6	393261	407527	8	-0.146
P-0003129-T01-IM5	6	3797857	25092539	15	0.1258
P-0003129-T01-IM5	6	25606678	29911183	29	-0.2081
P-0003129-T01-IM5	6	29912037	65096797	97	0.0749
P-0003129-T01-IM5	6	68164958	170798891	192	-0.2648
P-0003129-T01-IM5	7	1672540	46780614	87	0.3727
P-0003129-T01-IM5	7	47802508	52528988	10	0.0221
P-0003129-T01-IM5	7	53722880	111820090	94	0.5315
P-0003129-T01-IM5	7	116339739	121090859	21	1.1555
P-0003129-T01-IM5	7	123382290	158450965	132	0.5684
P-0003129-T01-IM5	8	565232	10470915	9	-0.2029
P-0003129-T01-IM5	8	11096153	38858431	40	-0.5879
P-0003129-T01-IM5	8	53901286	125874959	65	0.3101
P-0003129-T01-IM5	8	128343879	128750880	4	-0.0231
P-0003129-T01-IM5	8	128752923	145743127	31	0.3469
P-0003129-T01-IM5	9	421980	139820244	315	-0.0861
P-0003129-T01-IM5	10	1510047	60277549	54	-0.1829
P-0003129-T01-IM5	10	63661479	63845560	10	-0.6766
P-0003129-T01-IM5	10	63851705	134199067	108	-0.2155
P-0003129-T01-IM5	11	532696	99322321	178	0.1234
P-0003129-T01-IM5	11	100850202	105610205	28	0.4158
P-0003129-T01-IM5	11	108098388	108123592	11	-0.478
P-0003129-T01-IM5	11	108124654	128571257	132	-0.2288
P-0003129-T01-IM5	11	130716157	133495556	5	0.0898
P-0003129-T01-IM5	12	394725	12268245	56	-0.2656
P-0003129-T01-IM5	12	12865061	12873061	4	-0.6373
P-0003129-T01-IM5	12	12874261	25362787	42	-0.2382
P-0003129-T01-IM5	12	25368435	133263871	295	0.1257
P-0003129-T01-IM5	13	21004738	21619995	8	-0.6017
P-0003129-T01-IM5	13	25694340	111119077	204	0.0569
P-0003129-T01-IM5	14	20347564	68353872	56	0.0492
P-0003129-T01-IM5	14	68758649	68963849	5	-0.3146
P-0003129-T01-IM5	14	69061261	105906073	65	0.0647
P-0003129-T01-IM5	15	26216370	66782897	70	-0.2179
P-0003129-T01-IM5	15	67358596	99861618	110	0.0671
P-0003129-T01-IM5	16	115072	89882984	349	0.0112
P-0003129-T01-IM5	17	114669	30696292	206	-0.2448
P-0003129-T01-IM5	17	31030716	72939446	263	0.4224
P-0003129-T01-IM5	17	73774740	74733062	6	0.0428
P-0003129-T01-IM5	17	77280338	80783009	37	0.3653
P-0003129-T01-IM5	18	724528	74387299	118	-0.2936
P-0003129-T01-IM5	19	1207058	11172476	214	-0.12
P-0003129-T01-IM5	19	13049539	14629056	13	-0.3981
P-0003129-T01-IM5	19	15271999	41765634	161	-0.0915
P-0003129-T01-IM5	19	42381414	42384991	5	-0.5133
P-0003129-T01-IM5	19	42788890	58288169	95	-0.1534
P-0003129-T01-IM5	20	345864	21177898	20	-0.206
P-0003129-T01-IM5	20	22964799	60426113	164	0.3477
P-0003129-T01-IM5	21	17798960	28399182	4	-0.5938
P-0003129-T01-IM5	21	31252311	45660694	61	-0.224
P-0003129-T01-IM5	22	19053406	49370834	102	-0.1738
P-0003129-T01-IM5	X	451142	1331488	7	-1.152
P-0003129-T01-IM5	X	3085464	70342123	170	-0.5515
P-0003129-T01-IM5	X	70342408	70356318	29	-0.8922
P-0003129-T01-IM5	X	70356804	149924738	125	-0.5519
P-0003347-T01-IM5	1	2488138	7520129	13	-0.2047
P-0003347-T01-IM5	1	8073863	9770584	6	0.0954
P-0003347-T01-IM5	1	9775713	118346219	328	-0.2021
P-0003347-T01-IM5	1	120199189	120548082	33	0.7154
P-0003347-T01-IM5	1	120572570	149824422	6	0.267
P-0003347-T01-IM5	1	150547161	155880673	12	0.7345
P-0003347-T01-IM5	1	156785626	245977996	200	0.2275
P-0003347-T01-IM5	2	4717089	38467258	90	0.1256
P-0003347-T01-IM5	2	39842140	51288628	49	-0.1718
P-0003347-T01-IM5	2	54660542	60170875	5	0.2707
P-0003347-T01-IM5	2	61108981	67673930	37	0.7153
P-0003347-T01-IM5	2	72126420	135069472	78	0.1128
P-0003347-T01-IM5	2	136870061	216768839	146	-0.2021
P-0003347-T01-IM5	2	216826606	242800953	42	0.1014
P-0003347-T01-IM5	3	1449872	118605469	300	-0.2116
P-0003347-T01-IM5	3	119545669	164564579	118	0.4634
P-0003347-T01-IM5	3	177899353	178952017	21	2.8862
P-0003347-T01-IM5	3	180017424	182683433	12	2.2616
P-0003347-T01-IM5	3	182698276	194238390	55	0.1909
P-0003347-T01-IM5	4	1402650	84406182	159	0.1569
P-0003347-T01-IM5	4	94653694	155454287	72	-0.2313
P-0003347-T01-IM5	4	156646960	187367539	12	0.1685
P-0003347-T01-IM5	4	187510060	190262486	28	0.7101
P-0003347-T01-IM5	5	218502	44273673	99	0.3684
P-0003347-T01-IM5	5	52665299	151756016	197	-0.2451
P-0003347-T01-IM5	5	153690473	180076517	91	0.3819
P-0003347-T01-IM5	6	393261	170798891	341	-0.2201
P-0003347-T01-IM5	7	1672540	92462521	173	0.2572
P-0003347-T01-IM5	7	97097087	158450965	171	-0.2197
P-0003347-T01-IM5	8	565232	90996771	87	-0.1366
P-0003347-T01-IM5	8	91433917	132408509	37	0.3607
P-0003347-T01-IM5	8	139766478	145743127	25	-0.0252
P-0003347-T01-IM5	9	421980	31112857	92	-0.6321
P-0003347-T01-IM5	9	32890588	37020716	12	-0.2935
P-0003347-T01-IM5	9	37034006	122204804	112	0.2699
P-0003347-T01-IM5	9	125767540	139820244	99	-0.2024
P-0003347-T01-IM5	10	1510047	134199067	172	-0.1987
P-0003347-T01-IM5	11	532696	133495556	354	-0.0147
P-0003347-T01-IM5	12	394725	31957361	114	0.1058
P-0003347-T01-IM5	12	40763973	46125049	5	-0.6352
P-0003347-T01-IM5	12	46205268	46516129	20	-0.2052
P-0003347-T01-IM5	12	49415609	91237920	144	0.1594
P-0003347-T01-IM5	12	92820752	133263871	114	-0.2033
P-0003347-T01-IM5	13	21004738	111119077	212	-0.2316
P-0003347-T01-IM5	14	20347564	105906073	126	-0.2075
P-0003347-T01-IM5	15	26216370	63995423	58	0.147
P-0003347-T01-IM5	15	66679726	78164706	36	-0.187
P-0003347-T01-IM5	15	87255748	97476082	61	0.1877
P-0003347-T01-IM5	15	98674857	99861618	25	-0.1405
P-0003347-T01-IM5	16	115072	396587	11	-0.5955
P-0003347-T01-IM5	16	1601287	2588126	64	-0.115
P-0003347-T01-IM5	16	2607834	2631656	8	-0.4962
P-0003347-T01-IM5	16	2633573	23649421	89	-0.2129
P-0003347-T01-IM5	16	23652455	89882984	177	0.0908
P-0003347-T01-IM5	17	114669	21809394	130	-0.1917
P-0003347-T01-IM5	17	29422358	29483073	2	0.2502
P-0003347-T01-IM5	17	29486070	33446592	88	0.5425
P-0003347-T01-IM5	17	37618848	80783009	292	0.2356
P-0003347-T01-IM5	18	724528	756692	11	1.1966
P-0003347-T01-IM5	18	2224742	29691607	11	0.21
P-0003347-T01-IM5	18	30089478	74387299	96	-0.2507
P-0003347-T01-IM5	19	1207058	1650212	28	0.104
P-0003347-T01-IM5	19	2164224	3121082	36	-0.2189
P-0003347-T01-IM5	19	4090651	4123827	11	0.1058
P-0003347-T01-IM5	19	5206819	7267632	58	0.5799
P-0003347-T01-IM5	19	7293853	30303474	201	-0.0559
P-0003347-T01-IM5	19	30303640	58288169	154	0.4464
P-0003347-T01-IM5	20	345864	22964799	21	0.1145
P-0003347-T01-IM5	20	30253821	36971119	55	0.3931
P-0003347-T01-IM5	20	39657724	39726916	11	-0.0686
P-0003347-T01-IM5	20	39728790	60426113	97	0.1705
P-0003347-T01-IM5	21	17798960	45660694	65	-0.1664
P-0003347-T01-IM5	22	19053406	49370834	102	-0.119
P-0003347-T01-IM5	X	451142	53253997	152	-0.3355
P-0003347-T01-IM5	X	63405061	149924738	179	0.2501
P-0003527-T01-IM5	1	2488138	22587878	125	-0.0279
P-0003527-T01-IM5	1	23881061	27023463	6	-0.3991
P-0003527-T01-IM5	1	27056248	152330945	261	-0.0529
P-0003527-T01-IM5	1	155870294	156851342	25	0.2825
P-0003527-T01-IM5	1	157550066	245977996	181	-0.0145
P-0003527-T01-IM5	2	4717089	58496276	143	0.0588
P-0003527-T01-IM5	2	60170875	61149284	12	0.4509
P-0003527-T01-IM5	2	61706028	135069472	104	-0.0481
P-0003527-T01-IM5	2	136870061	136877061	5	-0.5279
P-0003527-T01-IM5	2	141599218	158739584	15	-0.1391
P-0003527-T01-IM5	2	159560048	212295748	92	0.3879
P-0003527-T01-IM5	2	212426701	223361153	44	-0.0793
P-0003527-T01-IM5	2	225069368	227665561	24	0.7156
P-0003527-T01-IM5	2	238792003	242800953	8	0.2349
P-0003527-T01-IM5	3	1449872	29250696	41	-0.2965
P-0003527-T01-IM5	3	30648423	30691857	4	-1.5531
P-0003527-T01-IM5	3	30713530	49726078	97	-0.337
P-0003527-T01-IM5	3	49924868	49940428	20	0.249
P-0003527-T01-IM5	3	52436371	52713659	48	-0.3191
P-0003527-T01-IM5	3	55235625	76716794	62	0.2285
P-0003527-T01-IM5	3	87348066	116506471	27	-0.0215
P-0003527-T01-IM5	3	118605469	119720990	12	0.871
P-0003527-T01-IM5	3	119812238	186506986	167	0.3416
P-0003527-T01-IM5	3	187304069	187451401	9	0.8267
P-0003527-T01-IM5	3	188183932	194238390	19	0.4724
P-0003527-T01-IM5	4	1402650	1795716	2	0.6205
P-0003527-T01-IM5	4	1801116	1808916	17	1.1201
P-0003527-T01-IM5	4	6113559	94653694	141	0.0259
P-0003527-T01-IM5	4	99802236	99823080	7	0.4651
P-0003527-T01-IM5	4	99850085	190262486	104	-0.232
P-0003527-T01-IM5	5	218502	44273673	99	0.4297
P-0003527-T01-IM5	5	52665299	126841120	116	-0.3623
P-0003527-T01-IM5	5	127196066	131977963	26	0.3326
P-0003527-T01-IM5	5	133908378	172573767	74	0.0144
P-0003527-T01-IM5	5	173763356	176562568	18	0.3896
P-0003527-T01-IM5	5	176618953	176721647	21	0.7293
P-0003527-T01-IM5	5	178268132	180076517	33	-0.0483
P-0003527-T01-IM5	6	393261	29230683	49	-0.5063
P-0003527-T01-IM5	6	29910367	29913230	8	-0.0066
P-0003527-T01-IM5	6	30668326	32163571	17	-0.4279
P-0003527-T01-IM5	6	32164150	37141789	51	0.1202
P-0003527-T01-IM5	6	39190287	41909289	11	-0.4098
P-0003527-T01-IM5	6	43738747	43752355	9	0.1297
P-0003527-T01-IM5	6	45556069	170798891	196	-0.3165
P-0003527-T01-IM5	7	1672540	116371825	193	0.2542
P-0003527-T01-IM5	7	116380085	158450965	151	-0.0022
P-0003527-T01-IM5	8	565232	29496762	25	-0.2728
P-0003527-T01-IM5	8	30349914	38318619	22	0.0024
P-0003527-T01-IM5	8	38736089	38858431	2	-0.5451
P-0003527-T01-IM5	8	53901286	86485306	20	0.5543
P-0003527-T01-IM5	8	87558283	91433917	19	1.1417
P-0003527-T01-IM5	8	97963811	145743127	61	0.5331
P-0003527-T01-IM5	9	421980	22012061	88	-0.343
P-0003527-T01-IM5	9	27687159	28966298	3	1.424
P-0003527-T01-IM5	9	31112857	37034006	14	0.4363
P-0003527-T01-IM5	9	75047061	93657846	48	0.0408
P-0003527-T01-IM5	9	97864061	98279004	40	-0.3196
P-0003527-T01-IM5	9	100968598	138829709	70	0.2047
P-0003527-T01-IM5	9	139391267	139820244	52	0.582
P-0003527-T01-IM5	10	1510047	134199067	172	0.0001
P-0003527-T01-IM5	11	532696	47286290	54	-0.0436
P-0003527-T01-IM5	11	61197637	61213478	5	0.8093
P-0003527-T01-IM5	11	62789131	64577352	27	0.3663
P-0003527-T01-IM5	11	66677366	67202550	16	-0.2813
P-0003527-T01-IM5	11	68758509	133495556	252	-0.0337
P-0003527-T01-IM5	12	394725	22968378	101	0.0229
P-0003527-T01-IM5	12	25362787	27330516	6	0.4869
P-0003527-T01-IM5	12	27578912	43131131	9	-0.023
P-0003527-T01-IM5	12	46123666	46125049	3	-0.4205
P-0003527-T01-IM5	12	46205268	50479241	76	-0.0463
P-0003527-T01-IM5	12	50480038	56494995	43	0.2707
P-0003527-T01-IM5	12	56495576	111885947	69	-0.0939
P-0003527-T01-IM5	12	112856923	112893811	6	0.1938
P-0003527-T01-IM5	12	112910796	133263871	84	-0.0037
P-0003527-T01-IM5	13	21004738	111119077	212	-0.0338
P-0003527-T01-IM5	14	20347564	21337266	3	0.4999
P-0003527-T01-IM5	14	22395250	104540855	109	0.1893
P-0003527-T01-IM5	14	105236718	105906073	14	0.6719
P-0003527-T01-IM5	15	26216370	63995423	58	-0.7567
P-0003527-T01-IM5	15	66679726	77033934	35	-0.336
P-0003527-T01-IM5	15	78164706	91312742	47	0.0146
P-0003527-T01-IM5	15	91326105	93545934	11	0.3586
P-0003527-T01-IM5	15	94591032	97476082	4	0.037
P-0003527-T01-IM5	15	98674857	99500481	23	0.3046
P-0003527-T01-IM5	15	99856849	99861618	2	-0.1376
P-0003527-T01-IM5	16	115072	396587	11	-0.3383
P-0003527-T01-IM5	16	1601287	55329601	176	-0.0005
P-0003527-T01-IM5	16	56782249	56878466	21	-0.527
P-0003527-T01-IM5	16	58529615	89341550	88	0.1498
P-0003527-T01-IM5	16	89348769	89383384	8	-0.169
P-0003527-T01-IM5	16	89805063	89849463	28	0.3016
P-0003527-T01-IM5	16	89851317	89882984	17	0.8477
P-0003527-T01-IM5	17	114669	6847073	6	-0.239
P-0003527-T01-IM5	17	7216117	7218325	10	0.3424
P-0003527-T01-IM5	17	7569543	13964744	56	-0.3218
P-0003527-T01-IM5	17	15935704	16097830	46	-0.0062
P-0003527-T01-IM5	17	17117070	29422358	13	-0.2825
P-0003527-T01-IM5	17	29483073	37672023	98	0.056
P-0003527-T01-IM5	17	37673751	38566930	44	0.5373
P-0003527-T01-IM5	17	40353819	40475617	43	-0.5349
P-0003527-T01-IM5	17	40476797	59938854	116	-0.2669
P-0003527-T01-IM5	17	62006635	62008722	5	-0.685
P-0003527-T01-IM5	17	62009588	80783009	75	-0.3254
P-0003527-T01-IM5	18	724528	19020950	19	0.0116
P-0003527-T01-IM5	18	26620819	74387299	99	-0.3859
P-0003527-T01-IM5	19	1207058	11096015	181	-0.2827
P-0003527-T01-IM5	19	11097067	11172476	33	0.0538
P-0003527-T01-IM5	19	13049539	13054627	9	-0.5523
P-0003527-T01-IM5	19	13519303	19261518	108	-0.2658
P-0003527-T01-IM5	19	28780462	58288169	157	0.1956
P-0003527-T01-IM5	20	345864	22964799	21	0.1923
P-0003527-T01-IM5	20	30253821	31023688	19	0.8232
P-0003527-T01-IM5	20	31367937	60426113	144	0.2926
P-0003527-T01-IM5	21	17798960	45660694	65	0.0379
P-0003527-T01-IM5	22	19053406	21304066	7	0.2695
P-0003527-T01-IM5	22	22123551	49370834	95	-0.0302
P-0003527-T01-IM5	X	451142	47430789	119	0.1043
P-0003527-T01-IM5	X	48649627	49070813	6	0.6329
P-0003527-T01-IM5	X	53221973	149924738	206	0.0331
P-0003635-T01-IM5	1	2488138	27087920	136	-0.523
P-0003635-T01-IM5	1	27088727	35013586	17	-0.1241
P-0003635-T01-IM5	1	35468429	66372906	129	0.3338
P-0003635-T01-IM5	1	70742063	115258726	51	0.0175
P-0003635-T01-IM5	1	116333734	117753462	7	0.6613
P-0003635-T01-IM5	1	118145461	149824422	46	0.3795
P-0003635-T01-IM5	1	150547161	156851342	31	0.745
P-0003635-T01-IM5	1	157550066	172415451	32	0.2179
P-0003635-T01-IM5	1	175869554	193219824	45	-0.3765
P-0003635-T01-IM5	1	202188641	245977996	104	0.2047
P-0003635-T01-IM5	2	4717089	135069472	259	0.0401
P-0003635-T01-IM5	2	136870061	136877061	5	-0.5029
P-0003635-T01-IM5	2	141599218	242800953	183	0.0144
P-0003635-T01-IM5	3	1449872	29047673	40	-0.2198
P-0003635-T01-IM5	3	29250696	30733002	9	-0.5019
P-0003635-T01-IM5	3	32670357	106127714	247	-0.2344
P-0003635-T01-IM5	3	112353238	194238390	210	0.2123
P-0003635-T01-IM5	4	1402650	106196941	181	-0.2808
P-0003635-T01-IM5	4	114757214	190262486	90	0.0343
P-0003635-T01-IM5	5	218502	39002703	93	0.564
P-0003635-T01-IM5	5	39003692	44273673	6	0.2572
P-0003635-T01-IM5	5	52665299	180076517	288	-0.1871
P-0003635-T01-IM5	6	393261	25795577	25	0.1247
P-0003635-T01-IM5	6	26020923	29912852	30	-0.2001
P-0003635-T01-IM5	6	29913035	41460287	75	0.1804
P-0003635-T01-IM5	6	41903762	46910415	18	0.8188
P-0003635-T01-IM5	6	65096797	82852544	8	0.0163
P-0003635-T01-IM5	6	89787161	89795261	5	-0.2441
[truncated: 19,416 more rows]

## Sheet: FIG_2A
Figure 2A Shared vs Private Data
PID	Sample_ID	Sample_IDs	Group	Total	Shared	Private_Group1	Private_Group2	Total_Onco	Shared_Onco	Private_Group1_Onco	Private_Group2_Onco	Shared_Freq	Private_Group1_Freq	Private_Group2_Freq	Shared_Onco_Freq	Private_Group1_Onco_Freq	Private_Group2_Onco_Freq
P-0000627	P-0000627-T01-IM3	P-0000627-T02-IM5	primary	31	0	21	10	10	0	8	2	0	67.7419	32.2581	0	80	20
P-0002091	P-0002091-T01-IM3	P-0002091-T02-IM5	primary	11	4	3	4	4	3	0	1	36.3636	27.2727	36.3636	75	0	25
P-0003635	P-0003635-T01-IM5	P-0003635-T02-IM5	primary	10	3	4	3	6	3	1	2	30	40	30	50	16.6667	33.3333
P-0003854	P-0003854-T02-IM5	P-0003854-T01-IM5	primary	12	8	3	1	3	3	0	0	66.6667	25	8.33333	100	0	0
P-0008602	P-0008602-T01-IM5	P-0008602-T02-IM6	primary	4	3	0	1	2	2	0	0	75	0	25	100	0	0
P-0008764	P-0008764-T01-IM5	P-0008764-T02-IM6	primary	9	2	5	2	3	2	1	0	22.2222	55.5556	22.2222	66.6667	33.3333	0
P-0009275	P-0009275-T01-IM5	P-0009275-T02-IM6	primary	14	0	7	7	5	0	3	2	0	50	50	0	60	40
P-0014729	P-0014729-T01-IM6	P-0014729-T02-IM6	primary	6	5	0	1	4	3	0	1	83.3333	0	16.6667	75	0	25
P-0027639	P-0027639-T01-IM6	P-0027639-T02-IM6	primary	43	0	28	15	7	0	2	5	0	65.1163	34.8837	0	28.5714	71.4286
P-0027639	P-0027639-T01-IM6	P-0027639-T03-IM6	primary	41	0	28	13	6	0	2	4	0	68.2927	31.7073	0	33.3333	66.6667
P-0030706	P-0030706-T01-IM6	P-0030706-T02-IM6	primary	3	2	1	0	2	2	0	0	66.6667	33.3333	0	100	0	0
P-0001832	P-0001832-T01-IM3	P-0001832-T02-IM6	met	5	4	0	1	3	2	0	1	80	0	20	66.6667	0	33.3333
P-0011038	P-0011038-T01-IM5	P-0011038-T02-IM6	met	6	3	0	3	2	2	0	0	50	0	50	100	0	0
P-0014729	P-0014729-T01-IM6	P-0014729-T04-IM7	met	7	5	0	2	3	3	0	0	71.4286	0	28.5714	100	0	0
P-0016181	P-0016181-T02-IM6	P-0016181-T01-IM6	met	93	0	17	76	21	0	3	18	0	18.2796	81.7204	0	14.2857	85.7143
P-0020513	P-0020513-T01-IM6	P-0020513-T02-IM6	met	7	5	2	0	4	4	0	0	71.4286	28.5714	0	100	0	0
P-0022380	P-0022380-T01-IM6	P-0022380-T02-IM6	met	11	6	0	5	1	1	0	0	54.5455	0	45.4545	100	0	0
P-0022380	P-0022380-T01-IM6	P-0022380-T03-IM6	met	14	6	0	8	3	1	0	2	42.8571	0	57.1429	33.3333	0	66.6667
P-0055183	P-0055183-T02-IM6	P-0055183-T01-IM6	met	8	4	2	2	2	2	0	0	50	25	25	100	0	0
Most frequent mutations out of all mutations found in BM samples (top ten shown in figure)
Gene	Freq (%)
ARID1A	5
FANCA	5
KRAS	15
MGA	5
MLL2	5
MLL3	5
NF1	15
PIK3CA	5
STK11	5
TP53	30
TP63	5

## Sheet: FIG_2B
Figure 2B Shared vs Private Data
PID	Sample_ID	Sample_IDs	Group	Total	Shared	Private_Group1	Private_Group2	Total_Onco	Shared_Onco	Private_Group1_Onco	Private_Group2_Onco	Shared_Freq	Private_Group1_Freq	Private_Group2_Freq	Shared_Onco_Freq	Private_Group1_Onco_Freq	Private_Group2_Onco_Freq
P-0002218	P-0002218-T05-IM7	P-0002218-T02-IM5	primary	9	6	2	1	4	4	0	0	66.6667	22.2222	11.1111	100	0	0
P-0004339	P-0004339-T04-IM6	P-0004339-T01-IM5	primary	22	10	9	3	7	3	3	1	45.4545	40.9091	13.6364	42.8571	42.8571	14.2857
P-0004339	P-0004339-T04-IM6	P-0004339-T03-IM6	primary	22	5	14	3	7	2	4	1	22.7273	63.6364	13.6364	28.5714	57.1429	14.2857
P-0008837	P-0008837-T01-IM5	P-0008837-T02-IM6	primary	21	16	3	2	5	4	1	0	76.1905	14.2857	9.52381	80	20	0
P-0009691	P-0009691-T02-IM6	P-0009691-T01-IM5	primary	31	23	8	0	3	2	1	0	74.1935	25.8065	0	66.6667	33.3333	0
P-0011136	P-0011136-T02-IM6	P-0011136-T01-IM5	primary	7	4	2	1	4	3	1	0	57.1429	28.5714	14.2857	75	25	0
P-0014061	P-0014061-T02-IM6	P-0014061-T01-IM5	primary	30	17	12	1	2	2	0	0	56.6667	40	3.33333	100	0	0
P-0015027	P-0015027-T02-IM6	P-0015027-T01-IM6	primary	32	21	4	7	7	4	2	1	65.625	12.5	21.875	57.1429	28.5714	14.2857
P-0016870	P-0016870-T02-IM6	P-0016870-T01-IM6	primary	10	6	4	0	4	4	0	0	60	40	0	100	0	0
P-0017794	P-0017794-T02-IM6	P-0017794-T01-IM6	primary	8	5	2	1	3	3	0	0	62.5	25	12.5	100	0	0
P-0024844	P-0024844-T03-IM6	P-0024844-T01-IM6	primary	22	20	2	0	5	4	1	0	90.9091	9.09091	0	80	20	0
P-0026050	P-0026050-T03-IM6	P-0026050-T01-IM6	primary	10	3	0	7	4	2	0	2	30	0	70	50	0	50
P-0032183	P-0032183-T03-IM6	P-0032183-T01-IM6	primary	32	26	6	0	5	5	0	0	81.25	18.75	0	100	0	0
P-0035340	P-0035340-T03-IM6	P-0035340-T01-IM6	primary	13	7	6	0	1	1	0	0	53.8462	46.1538	0	100	0	0
P-0036000	P-0036000-T04-IM6	P-0036000-T01-IM6	primary	20	12	8	0	3	2	1	0	60	40	0	66.6667	33.3333	0
P-0040655	P-0040655-T02-IM6	P-0040655-T01-IM6	primary	15	8	6	1	5	3	2	0	53.3333	40	6.66667	60	40	0
P-0054902	P-0054902-T02-IM6	P-0054902-T03-IM6	primary	10	5	5	0	3	3	0	0	50	50	0	100	0	0
P-0060497	P-0060497-T03-IM7	P-0060497-T01-IM7	primary	24	0	15	9	8	0	4	4	0	62.5	37.5	0	50	50
P-0060497	P-0060497-T03-IM7	P-0060497-T02-IM7	primary	15	13	2	0	4	4	0	0	86.6667	13.3333	0	100	0	0
P-0002218	P-0002218-T05-IM7	P-0002218-T01-IM3	met	8	3	5	0	4	3	1	0	37.5	62.5	0	75	25	0
P-0005783	P-0005783-T02-IM6	P-0005783-T01-IM5	met	118	53	50	15	15	5	6	4	44.9153	42.3729	12.7119	33.3333	40	26.6667
P-0006671	P-0006671-T02-IM6	P-0006671-T01-IM5	met	4	3	1	0	4	3	1	0	75	25	0	75	25	0
P-0009789	P-0009789-T02-IM6	P-0009789-T01-IM5	met	15	5	9	1	4	4	0	0	33.3333	60	6.66667	100	0	0
P-0009955	P-0009955-T02-IM6	P-0009955-T01-IM5	met	16	1	14	1	2	1	1	0	6.25	87.5	6.25	50	50	0
P-0018187	P-0018187-T02-IM6	P-0018187-T01-IM6	met	17	0	4	13	3	0	2	1	0	23.5294	76.4706	0	66.6667	33.3333
P-0023023	P-0023023-T04-IM6	P-0023023-T01-IM6	met	10	6	1	3	2	2	0	0	60	10	30	100	0	0
P-0033884	P-0033884-T03-IM7	P-0033884-T01-IM6	met	14	8	5	1	5	3	1	1	57.1429	35.7143	7.14286	60	20	20
P-0036106	P-0036106-T03-IM7	P-0036106-T01-IM6	met	3	0	3	0	NA	0	0	0	0	100	0	NA	NA	NA
P-0037226	P-0037226-T02-IM6	P-0037226-T01-IM6	met	8	7	0	1	4	4	0	0	87.5	0	12.5	100	0	0
P-0040769	P-0040769-T02-IM6	P-0040769-T01-IM6	met	8	5	1	2	2	2	0	0	62.5	12.5	25	100	0	0
P-0042657	P-0042657-T02-IM6	P-0042657-T01-IM6	met	15	14	1	0	5	5	0	0	93.3333	6.66667	0	100	0	0
P-0051860	P-0051860-T03-IM7	P-0051860-T01-IM6	met	7	6	1	0	2	2	0	0	85.7143	14.2857	0	100	0	0
Most frequent mutations out of all mutations found in BM samples (top ten shown in figure)
Gene	Freq (%)
AMER1	6.25
ARID1A	6.25
ARID2	3.125
ASXL2	3.125
ATM	3.125
EED	3.125
EGFR	6.25
FANCA	3.125
HLA-B	12.5
KDM5C	3.125
KEAP1	3.125
KMT2B	3.125
KMT2C	6.25
KMT2D	6.25
KRAS	3.125
MAP3K1	3.125
NFE2L2	3.125
RUNX1	3.125
SETD2	6.25
STK11	3.125
SUZ12	3.125
TERT	3.125
TGFBR1	3.125

## Sheet: FIG_2C
Figure 2C Shared vs Private Data
PID	Sample_ID	Sample_IDs	Group	Total	Shared	Private_Group1	Private_Group2	Total_Onco	Shared_Onco	Private_Group1_Onco	Private_Group2_Onco	Shared_Freq	Private_Group1_Freq	Private_Group2_Freq	Shared_Onco_Freq	Private_Group1_Onco_Freq	Private_Group2_Onco_Freq
P-0006995	P-0006995-T01-IM5	P-0006995-T02-IM6	csf	4	2	2	0	3	2	1	0	50	50	0	66.6667	33.3333	0
P-0020458	P-0020458-T01-IM6	P-0020458-T02-IM6	csf	1	0	1	0	1	NA	1	0	0	100	0	NA	100	0
P-0026050	P-0026050-T03-IM6	P-0026050-T04-IM6	csf	11	3	0	8	4	2	0	2	27.2727	0	72.7273	50	0	50
P-0032183	P-0032183-T03-IM6	P-0032183-T05-IM6	csf	35	32	0	3	5	5	0	0	91.4286	0	8.57143	100	0	0
P-0033313	P-0033313-T01-IM6	P-0033313-T02-IM6	csf	3	2	1	0	2	2	0	0	66.6667	33.3333	0	100	0	0
P-0033313	P-0033313-T01-IM6	P-0033313-T07-IM7	csf	4	2	1	1	2	2	0	0	50	25	25	100	0	0
P-0037338	P-0037338-T01-IM6	P-0037338-T03-IM6	csf	37	36	1	0	4	4	0	0	97.2973	2.7027	0	100	0	0
P-0040694	P-0040694-T01-IM6	P-0040694-T03-IM6	csf	11	0	11	0	4	NA	4	0	0	100	0	NA	100	0
P-0043625	P-0043625-T01-IM6	P-0043625-T02-IM6	csf	12	12	0	0	1	1	0	0	100	0	0	100	0	0
P-0043844	P-0043844-T03-IM6	P-0043844-T02-IM6	csf	22	0	22	0	3	NA	3	0	0	100	0	NA	100	0
P-0064933	P-0064933-T02-IM7	P-0064933-T03-IM7	csf	16	0	16	0	3	NA	3	0	0	100	0	NA	100	0
Most frequent mutations out of all mutations found in BM samples (top ten shown in figure)
Gene	Freq (%)
BRCA2	8.33333
KRAS	16.6667
PTPRT	8.33333
RAD50	8.33333
RB1	8.33333
RBM10	8.33333
STK11	8.33333
TP53	33.3333

## Sheet: FIG_2D
Figure 2D Shared vs Private Data
PID	Sample_ID	Sample_IDs	Group	Total	Shared	Private_Group1	Private_Group2	Total_Onco	Shared_Onco	Private_Group1_Onco	Private_Group2_Onco	Shared_Freq	Private_Group1_Freq	Private_Group2_Freq	Shared_Onco_Freq	Private_Group1_Onco_Freq	Private_Group2_Onco_Freq	PID2
P-0046946	P-0046946-T04-IM6	P-0046946-T01-IM6	primary	17	0	0	17	5	0	0	5	0	0	100	0	0	100	P-0046946-T04-IM6_P-0046946-T01-IM6
P-0052698	P-0052698-T01-IM6	P-0052698-T03-IM6	primary	28	2	23	3	8	1	5	2	7.14286	82.1429	10.7143	12.5	62.5	25	P-0052698-T01-IM6_P-0052698-T03-IM6

## Sheet: FIG_3A
Figure 3A Samples and Groups, Genomic Data found in Driver_Gene_Alterations and Pathway_Alterations Sheets
Sample ID	BM occurance (1=BM at the primary disease presentation, 2=BM as primary disease recurrence (90 days after primary dx))	no_bms_at_dx_analysis (1 - 1 lesion, 2 - 2 or more)	BM occurance (1=BM at the primary disease presentation, 2=BM as primary disease recurrence (90 days after primary dx)).1	Any systemic therapy prior to BM resection ? Y-1, N-0	Prior TKI at any time (N=0, Y=1)
P-0033313-T01-IM6	1	2	1	0	0
P-0006995-T01-IM5	2	1	2	1	1
P-0020458-T01-IM6	1	2	1	0	0
P-0026050-T03-IM6	2	2	2	1	0
P-0032183-T03-IM6	2	1	2	1	0
P-0037338-T01-IM6	1	1	1	0	0
P-0040694-T01-IM6	2	1	2	1	0
P-0043625-T01-IM6	1	2	1	0	0
P-0043844-T03-IM6	2	1	2	1	0
P-0064933-T02-IM7	1	1	1	0	0
P-0012160-T01-IM5	1	1	1	0	0
P-0022380-T01-IM6	2	2	2	1	0
P-0000913-T03-IM5	2	1	2	1	1
P-0001832-T01-IM3	2	1	2	1	0
P-0002218-T05-IM7	1	2	1	1	1
P-0005783-T02-IM6	2	1	2	1	0
P-0006671-T02-IM6	1	2	1	1	1
P-0009789-T02-IM6	2	2	2	1	0
P-0009955-T02-IM6	2	2	2	1	0
P-0011038-T01-IM5	1	2	1	0	0
P-0014729-T01-IM6	1	2	1	0	0
P-0016181-T02-IM6	1	1	1	0	0
P-0018187-T02-IM6	1	1	1	1	0
P-0020513-T01-IM6	1	1	1	0	0
P-0023023-T04-IM6	2	1	2	1	0
P-0033884-T03-IM7	2	1	2	1	0
P-0036106-T03-IM7	2	1	2	1	1
P-0037226-T02-IM6	2	1	2	1	0
P-0040769-T02-IM6	2	2	2	1	0
P-0042657-T02-IM6	2	2	2	1	0
P-0051860-T03-IM7	2	2	2	1	0
P-0055183-T02-IM6	2	2	2	1	0
P-0020133-T01-IM6	1	2	1	0	0
P-0046436-T01-IM6	1	1	1	0	0
P-0036000-T04-IM6	2	1	2	1	0
P-0011136-T02-IM6	2	1	2	1	0
P-0008764-T01-IM5	2	1	2	0	0
P-0004410-T01-IM5	2	2	2	1	0
P-0001987-T01-IM3	2	2	2	1	0
P-0001224-T02-IM3	2	1	2	1	0
P-0047810-T01-IM6	2	2	2	1	0
P-0008472-T01-IM5	2	2	2	1	0
P-0020766-T01-IM6	2	1	2	1	0
P-0009715-T01-IM5	2	2	2	1	0
P-0005380-T01-IM5	2	2	2	1	0
P-0012602-T01-IM5	2	2	2	1	1
P-0002874-T01-IM3	1	1	1	0	0
P-0010213-T01-IM5	1	2	1	0	0
P-0007418-T01-IM5	1	2	1	0	0
P-0019977-T01-IM6	1	1	1	0	0
P-0045433-T01-IM6	1	1	1	0	0
P-0044660-T01-IM6	1	1	1	0	0
P-0051898-T01-IM6	1	2	1	0	0
P-0008324-T01-IM5	1	1	1	0	0
P-0008261-T01-IM5	1	2	1	0	0
P-0008131-T01-IM5	1	1	1	0	0
P-0008837-T01-IM5	2	2	2	1	0
P-0016870-T02-IM6	2	2	2	1	0
P-0040655-T02-IM6	2	2	2	1	0
P-0030706-T01-IM6	1	1	1	0	0
P-0009591-T01-IM5	2	1	2	1	0
P-0015600-T01-IM6	2	1	2	1	0
P-0014813-T01-IM6	2	2	2	1	0
P-0020189-T01-IM6	2	2	2	1	0
P-0036808-T01-IM6	2	1	2	1	0
P-0040381-T01-IM6	1	1	1	1	1
P-0010041-T01-IM5	1	2	1	0	0
P-0043508-T02-IM6	1	1	1	0	0
P-0052164-T01-IM6	1	1	1	0	0
P-0009431-T01-IM5	1	1	1	0	0
P-0034882-T01-IM6	1	1	1	0	0
P-0044964-T01-IM6	1	2	1	0	0
P-0007665-T01-IM5	2	1	2	0	0
P-0038790-T01-IM6	1	1	1	0	0
P-0028606-T01-IM6	1	2	1	0	0
P-0020761-T01-IM6	1	2	1	0	0
P-0044985-T01-IM6	1	2	1	0	0
P-0024844-T03-IM6	2	1	2	1	0
P-0004339-T04-IM6	2	2	2	1	0
P-0008602-T01-IM5	1	2	1	0	0
P-0019419-T01-IM6	2	1	2	1	0
P-0021266-T01-IM6	2	1	2	1	0
P-0021270-T01-IM6	2	1	2	1	1
P-0044408-T01-IM6	1	2	1	0	0
P-0029165-T01-IM6	2	1	2	0	0
P-0018531-T01-IM6	1	1	1	0	0
P-0009660-T01-IM5	1	2	1	0	0
P-0006789-T01-IM5	1	2	1	0	0
P-0059526-T02-IM7	1	2	1	0	0
P-0034180-T01-IM6	2	1	2	0	0
P-0045867-T01-IM6	1	2	1	0	0
P-0000627-T01-IM3	2	2	2	1	0
P-0021873-T01-IM6	2	1	2	1	0
P-0009691-T02-IM6	2	2	2	1	0
P-0003635-T01-IM5	1	2	1	0	0
P-0009275-T01-IM5	1	1	1	0	0
P-0002091-T01-IM3	1	2	1	0	0
P-0027434-T01-IM6	2	2	2	1	0
P-0023306-T01-IM6	2	1	2	1	0
P-0008871-T01-IM5	2	1	2	1	0
P-0046594-T01-IM6	2	1	2	1	0
P-0014128-T01-IM5	2	1	2	1	0
P-0028712-T01-IM6	2	2	2	1	0
P-0041623-T01-IM6	2	1	2	1	1
P-0012873-T02-IM6	2	2	2	1	1
P-0004395-T01-IM5	1	2	1	1	1
P-0022332-T01-IM6	2	1	2	1	0
P-0018821-T01-IM6	2	1	2	0	0
P-0001683-T01-IM3	1	1	1	0	0
P-0048564-T02-IM6	1	2	1	0	0
P-0011331-T01-IM5	1	2	1	0	0
P-0029449-T01-IM6	1	2	1	0	0
P-0010916-T01-IM5	1	1	1	0	0
P-0031219-T01-IM6	2	1	2	0	0
P-0054902-T02-IM6	2	1	2	1	0
P-0035340-T03-IM6	2	1	2	1	0
P-0015027-T02-IM6	2	1	2	1	0
P-0017794-T02-IM6	2	2	2	1	0
P-0052698-T01-IM6	1	1	1	0	0
P-0003854-T02-IM5	1	1	1	0	0
P-0014061-T02-IM6	2	2	2	0	0
P-0027639-T01-IM6	1	1	1	0	0
P-0060497-T03-IM7	2	2	2	0	0
P-0036810-T03-IM6	2	1	2	0	0
P-0046946-T04-IM6	1	2	1	0	0
P-0021470-T01-IM6	2	1	2	1	0
P-0000671-T01-IM3	2	1	2	1	0
P-0010030-T01-IM5	2	2	2	1	0
P-0006133-T01-IM5	2	2	2	1	0
P-0003527-T01-IM5	2	1	2	1	0
P-0049965-T01-IM6	2	1	2	1	0
P-0023438-T01-IM6	2	1	2	1	0
P-0001955-T01-IM3	2	2	2	1	0
P-0046202-T01-IM6	2	1	2	1	0
P-0032526-T01-IM6	2	2	2	1	0
P-0046824-T03-IM6	2	1	2	1	0
P-0029951-T01-IM6	2	1	2	1	0
P-0028743-T01-IM6	2	2	2	1	0
P-0047156-T01-IM6	2	2	2	1	0
P-0012833-T01-IM5	2	1	2	1	0
P-0063426-T01-IM7	2	1	2	1	1
P-0000583-T01-IM3	2	2	2	1	1
P-0049996-T01-IM6	1	1	1	0	0
P-0050949-T01-IM6	1	2	1	0	0
P-0048874-T02-IM6	1	1	1	0	0
P-0058303-T02-IM7	1	1	1	0	0
P-0002605-T01-IM3	1	2	1	0	0
P-0013202-T01-IM5	1	2	1	0	0
P-0012082-T01-IM5	2	1	2	0	0
P-0000924-T01-IM3	1	2	1	0	0
P-0001891-T01-IM3	1	2	1	0	0
P-0037332-T01-IM6	1	2	1	0	0
P-0062909-T01-IM7	1	1	1	0	0
P-0064602-T02-IM7	1	1	1	0	0
P-0025777-T01-IM6	1	2	1	0	0
P-0037068-T01-IM6	1	1	1	0	0
P-0043822-T01-IM6	1	1	1	0	0
P-0047092-T01-IM6	1	1	1	0	0
P-0065499-T02-IM7	1	2	1	0	0
P-0001397-T01-IM3	1	1	1	0	0
P-0012043-T01-IM5	1	2	1	0	0
P-0046755-T01-IM6	1	2	1	0	0
P-0016366-T01-IM6	2	1	2	0	0
P-0016365-T01-IM6	1	2	1	0	0
P-0049559-T01-IM6	1	2	1	0	0
P-0025175-T01-IM6	1	1	1	0	0
P-0036887-T01-IM6	1	2	1	0	0
P-0035299-T01-IM6	1	1	1	0	0
P-0020124-T01-IM6	1	2	1	0	0
P-0037491-T01-IM6	1	2	1	0	0
P-0050839-T01-IM6	1	1	1	0	0
P-0021675-T01-IM6	1	2	1	0	0
P-0002105-T01-IM3	1	1	1	0	0
P-0015926-T01-IM6	1	2	1	0	0
P-0003129-T01-IM5	1	2	1	0	0
P-0035786-T01-IM6	1	2	1	0	0
P-0009623-T01-IM5	1	2	1	0	0
P-0041909-T01-IM6	2	1	2	0	0
P-0014293-T01-IM6	1	1	1	0	0

## Sheet: FIG_3BC
Figures 3B and 3C
Sample ID	CNS_PFS_Event	Time_CNSPFS_year	OS_Event	Time_OS_year
P-0012833-T01-IM5	0	12.6164	0	12.6164
P-0027434-T01-IM6	1	10.2767	1	13.5836
P-0000671-T01-IM3	0	7.53151	0	7.53151
P-0002218-T05-IM7	0	7.05205	0	7.05205
P-0003129-T01-IM5	0	6.96438	0	6.96438
P-0003527-T01-IM5	0	6.83288	0	6.83288
P-0016181-T02-IM6	1	6.74247	1	6.74247
P-0001683-T01-IM3	1	6.61644	0	7.03836
P-0006133-T01-IM5	0	6.59452	0	6.59452
P-0027639-T01-IM6	0	6.56712	0	6.56712
P-0012873-T02-IM6	1	5.5589	0	6.14521
P-0013202-T01-IM5	0	5.43288	0	5.43288
P-0014293-T01-IM6	0	5.39726	0	5.39726
P-0028712-T01-IM6	1	5.16438	1	6.80274
P-0002105-T01-IM3	1	5.10137	1	5.10137
P-0016366-T01-IM6	0	4.94247	0	4.94247
P-0014729-T01-IM6	1	4.87397	0	5.19178
P-0020124-T01-IM6	0	4.7863	0	4.7863
P-0023438-T01-IM6	0	4.29315	0	4.29315
P-0041909-T01-IM6	0	3.79726	0	3.79726
P-0032526-T01-IM6	0	3.5726	0	3.5726
P-0017794-T02-IM6	0	3.56712	0	3.56712
P-0046436-T01-IM6	1	3.53151	0	2.09315
P-0020761-T01-IM6	1	3.46849	0	6.24932
P-0014061-T02-IM6	0	3.44932	0	3.44932
P-0003854-T02-IM5	1	3.4411	1	3.4411
P-0043844-T03-IM6	0	3.37534	0	3.37534
P-0001397-T01-IM3	1	3.23288	1	3.23288
P-0020458-T01-IM6	1	3.03562	0	4.45753
P-0023306-T01-IM6	1	3.01918	0	4.11507
P-0018531-T01-IM6	1	3.00548	0	3.08219
P-0037068-T01-IM6	0	2.93699	0	2.93699
P-0020513-T01-IM6	1	2.92055	1	3.43014
P-0012160-T01-IM5	1	2.7863	1	2.7863
P-0018187-T02-IM6	1	2.72055	0	3.99178
P-0006671-T02-IM6	1	2.60274	1	2.60274
P-0043822-T01-IM6	0	2.59726	0	2.59726
P-0021470-T01-IM6	1	2.40274	1	2.40274
P-0022380-T01-IM6	1	2.29589	1	5.43288
P-0031219-T01-IM6	1	2.25479	0	2.4411
P-0047092-T01-IM6	0	2.23836	0	2.23836
P-0001832-T01-IM3	1	2.2137	1	2.2137
P-0015027-T02-IM6	1	2.15068	1	2.15068
P-0009789-T02-IM6	0	1.9589	0	1.9589
P-0048874-T02-IM6	0	1.95616	0	1.95616
P-0049996-T01-IM6	0	1.92603	0	1.92603
P-0041623-T01-IM6	1	1.89863	1	2.17808
P-0008324-T01-IM5	1	1.88493	1	2.56986
P-0011038-T01-IM5	1	1.87945	1	1.87945
P-0000913-T03-IM5	1	1.85205	1	2.73699
P-0035340-T03-IM6	0	1.84384	0	1.84384
P-0016365-T01-IM6	0	1.83836	0	1.83836
P-0004395-T01-IM5	1	1.83014	1	3.05205
P-0012082-T01-IM5	0	1.79178	0	1.79178
P-0009275-T01-IM5	1	1.76986	0	5.85205
P-0022332-T01-IM6	1	1.76438	1	3.21096
P-0012043-T01-IM5	1	1.73699	1	1.73699
P-0044985-T01-IM6	1	1.73699	0	2.30411
P-0042657-T02-IM6	0	1.72603	0	1.72603
P-0004339-T04-IM6	1	1.70685	0	2.24658
P-0050839-T01-IM6	0	1.70411	0	1.70411
P-0006995-T01-IM5	1	1.67671	1	2.78904
P-0046594-T01-IM6	1	1.67123	0	0.276712
P-0009691-T02-IM6	1	1.6411	1	2.10959
P-0028606-T01-IM6	1	1.62192	1	2.69863
P-0052698-T01-IM6	0	1.57534	0	1.57534
P-0040381-T01-IM6	1	1.52603	1	2.14247
P-0010030-T01-IM5	1	1.51507	1	1.51507
P-0054902-T02-IM6	0	1.49589	0	1.49589
P-0037338-T01-IM6	1	1.49315	1	2.32055
P-0012602-T01-IM5	1	1.49041	0	5.5726
P-0009623-T01-IM5	1	1.48219	1	1.48219
P-0001955-T01-IM3	1	1.45753	1	1.45753
P-0032183-T03-IM6	1	1.45205	0	0.747945
P-0001891-T01-IM3	1	1.42466	1	1.42466
P-0021873-T01-IM6	1	1.42466	1	5.50959
P-0000627-T01-IM3	1	1.42466	1	5.61918
P-0014128-T01-IM5	1	1.41644	1	3.79726
P-0048564-T02-IM6	1	1.39452	0	1.84384
P-0020189-T01-IM6	1	1.27945	1	4.05479
P-0008871-T01-IM5	1	1.27671	0	0.479452
P-0018821-T01-IM6	1	1.24384	0	2.64384
P-0008602-T01-IM5	1	1.2274	1	1.52055
P-0033313-T01-IM6	1	1.22466	0	3.05479
P-0025777-T01-IM6	1	1.22192	1	1.22192
P-0005380-T01-IM5	1	1.20822	0	1.27397
P-0036810-T03-IM6	0	1.2	0	1.2
P-0058303-T02-IM7	0	1.1863	0	1.1863
P-0046202-T01-IM6	0	1.16438	0	1.16438
P-0037226-T02-IM6	1	1.07671	0	2.00822
P-0062909-T01-IM7	0	1.07397	0	1.07397
P-0052164-T01-IM6	1	1.03288	0	1.86301
P-0050949-T01-IM6	1	1.03014	1	1.03014
P-0049559-T01-IM6	1	1.01644	1	1.01644
P-0000924-T01-IM3	1	1.0137	1	1.0137
P-0009591-T01-IM5	1	0.994521	0	5.8137
P-0020766-T01-IM6	1	0.986301	1	1.99178
P-0036887-T01-IM6	1	0.983562	1	0.983562
P-0028743-T01-IM6	1	0.969863	1	0.969863
P-0002874-T01-IM3	1	0.967123	1	1.1589
P-0059526-T02-IM7	1	0.945205	0	1.13151
P-0008764-T01-IM5	1	0.942466	0	4.32877
P-0002091-T01-IM3	1	0.934247	1	2.45479
P-0015600-T01-IM6	1	0.90137	1	1.27671
P-0046824-T03-IM6	1	0.893151	1	0.893151
P-0007665-T01-IM5	1	0.882192	1	4.03562
P-0051898-T01-IM6	1	0.835616	1	1.01644
P-0038790-T01-IM6	1	0.832877	1	2.14795
P-0029449-T01-IM6	1	0.824658	1	2.5726
P-0006789-T01-IM5	1	0.816438	1	0.950685
P-0008261-T01-IM5	1	0.810959	1	4.13973
P-0047156-T01-IM6	1	0.805479	1	0.805479
P-0021270-T01-IM6	1	0.80274	1	1.52055
P-0037332-T01-IM6	1	0.791781	1	0.791781
P-0010213-T01-IM5	1	0.789041	0	6.19452
P-0001987-T01-IM3	1	0.783562	0	7.13151
P-0011331-T01-IM5	1	0.758904	0	1.05479
P-0064933-T02-IM7	0	0.747945	0	0.747945
P-0030706-T01-IM6	1	0.745205	0	3.68767
P-0064602-T02-IM7	0	0.734247	0	0.734247
P-0019419-T01-IM6	1	0.706849	1	1.74521
P-0063426-T01-IM7	0	0.690411	0	0.690411
P-0009955-T02-IM6	1	0.684932	1	0.684932
P-0024844-T03-IM6	1	0.654795	1	0.79726
P-0033884-T03-IM7	1	0.621918	0	0.906849
P-0004410-T01-IM5	1	0.613699	1	1.24384
P-0009431-T01-IM5	1	0.591781	1	0.709589
P-0021675-T01-IM6	1	0.589041	1	0.589041
P-0037491-T01-IM6	0	0.580822	0	0.580822
P-0049965-T01-IM6	1	0.564384	1	0.564384
P-0044964-T01-IM6	1	0.556164	0	2.35068
P-0015926-T01-IM6	1	0.536986	1	0.536986
P-0043625-T01-IM6	1	0.534247	1	1.12055
P-0034882-T01-IM6	1	0.531507	1	1.2274
P-0045867-T01-IM6	1	0.526027	1	1.07123
P-0007418-T01-IM5	1	0.506849	0	6.10685
P-0025175-T01-IM6	1	0.49863	1	0.49863
P-0044660-T01-IM6	1	0.482192	1	0.769863
P-0008837-T01-IM5	1	0.468493	1	2.73699
P-0010041-T01-IM5	1	0.454795	0	3.52877
P-0043508-T02-IM6	1	0.452055	0	2.87123
P-0008472-T01-IM5	1	0.438356	1	2.13973
P-0035299-T01-IM6	1	0.430137	1	0.430137
P-0009660-T01-IM5	1	0.430137	1	2.40274
P-0040769-T02-IM6	1	0.424658	1	0.580822
P-0009715-T01-IM5	1	0.39726	1	0.947945
P-0051860-T03-IM7	0	0.372603	0	0.372603
P-0045433-T01-IM6	1	0.347945	1	1.32055
P-0044408-T01-IM6	1	0.339726	1	0.808219
P-0016870-T02-IM6	1	0.323288	0	2.8
P-0035786-T01-IM6	1	0.320548	1	0.320548
P-0001224-T02-IM3	1	0.315068	1	0.945205
P-0008131-T01-IM5	1	0.315068	1	1.95342
P-0005783-T02-IM6	1	0.309589	0	4.87397
P-0034180-T01-IM6	1	0.30137	1	0.646575
P-0014813-T01-IM6	1	0.30137	1	1.30685
P-0026050-T03-IM6	1	0.29863	1	0.358904
P-0036000-T04-IM6	1	0.287671	0	1.61644
P-0019977-T01-IM6	1	0.287671	0	4.50959
P-0023023-T04-IM6	1	0.271233	1	0.271233
P-0020133-T01-IM6	1	0.271233	1	2.28219
P-0046946-T04-IM6	1	0.257534	1	0.257534
P-0002605-T01-IM3	1	0.252055	1	0.252055
P-0036808-T01-IM6	1	0.252055	0	1.35068
P-0040655-T02-IM6	1	0.243836	1	1.87671
P-0029951-T01-IM6	1	0.230137	1	0.230137
P-0011136-T02-IM6	1	0.230137	0	2.58904
P-0021266-T01-IM6	1	0.219178	1	2.19178
P-0047810-T01-IM6	1	0.213699	0	2.45753
P-0060497-T03-IM7	1	0.208219	1	0.208219
P-0010916-T01-IM5	1	0.208219	1	2.00274
P-0000583-T01-IM3	1	0.19726	1	0.19726
P-0055183-T02-IM6	1	0.19726	1	0.347945
P-0036106-T03-IM7	1	0.136986	0	0.936986
P-0046755-T01-IM6	1	0.134247	1	0.134247
P-0029165-T01-IM6	1	0.112329	1	1.33151
P-0003635-T01-IM5	1	0.10411	1	1.82466
P-0040694-T01-IM6	1	0.0876712	1	0.191781
P-0065499-T02-IM7	1	0.0684932	1	0.0684932

## Sheet: FIG_3E
Figure 3E Samples and Groups, Genomic Data found in Driver_Gene_Alterations and Pathway_Alterations Sheets
Sample ID	fu_type_of_progression_analysis_v3
P-0004339-T04-IM6	LMD
P-0006789-T01-IM5	LMD
P-0008602-T01-IM5	LMD
P-0009660-T01-IM5	LMD
P-0014729-T01-IM6	LMD
P-0018531-T01-IM6	LMD
P-0019419-T01-IM6	LMD
P-0021266-T01-IM6	LMD
P-0021270-T01-IM6	LMD
P-0024844-T03-IM6	LMD
P-0026050-T03-IM6	LMD
P-0029165-T01-IM6	LMD
P-0032183-T03-IM6	LMD
P-0033313-T01-IM6	LMD
P-0034180-T01-IM6	LMD
P-0037338-T01-IM6	LMD
P-0040694-T01-IM6	LMD
P-0044408-T01-IM6	LMD
P-0045867-T01-IM6	LMD
P-0059526-T02-IM7	LMD
P-0000627-T01-IM3	Local_Prog
P-0001683-T01-IM3	Local_Prog
P-0002091-T01-IM3	Local_Prog
P-0003635-T01-IM5	Local_Prog
P-0004395-T01-IM5	Local_Prog
P-0008871-T01-IM5	Local_Prog
P-0009275-T01-IM5	Local_Prog
P-0009691-T02-IM6	Local_Prog
P-0010916-T01-IM5	Local_Prog
P-0011331-T01-IM5	Local_Prog
P-0012873-T02-IM6	Local_Prog
P-0014128-T01-IM5	Local_Prog
P-0018821-T01-IM6	Local_Prog
P-0020458-T01-IM6	Local_Prog
P-0021873-T01-IM6	Local_Prog
P-0022332-T01-IM6	Local_Prog
P-0023306-T01-IM6	Local_Prog
P-0027434-T01-IM6	Local_Prog
P-0028712-T01-IM6	Local_Prog
P-0029449-T01-IM6	Local_Prog
P-0031219-T01-IM6	Local_Prog
P-0033884-T03-IM7	Local_Prog
P-0041623-T01-IM6	Local_Prog
P-0046594-T01-IM6	Local_Prog
P-0048564-T02-IM6	Local_Prog
P-0000671-T01-IM3	No_Prog_at_Least_6_Months
P-0000924-T01-IM3	No_Prog_at_Least_6_Months
P-0001397-T01-IM3	No_Prog_at_Least_6_Months
P-0001832-T01-IM3	No_Prog_at_Least_6_Months
P-0001891-T01-IM3	No_Prog_at_Least_6_Months
P-0001955-T01-IM3	No_Prog_at_Least_6_Months
P-0002105-T01-IM3	No_Prog_at_Least_6_Months
P-0002218-T05-IM7	No_Prog_at_Least_6_Months
P-0003129-T01-IM5	No_Prog_at_Least_6_Months
P-0003527-T01-IM5	No_Prog_at_Least_6_Months
P-0003854-T02-IM5	No_Prog_at_Least_6_Months
P-0006133-T01-IM5	No_Prog_at_Least_6_Months
P-0006671-T02-IM6	No_Prog_at_Least_6_Months
P-0009623-T01-IM5	No_Prog_at_Least_6_Months
P-0009789-T02-IM6	No_Prog_at_Least_6_Months
P-0009955-T02-IM6	No_Prog_at_Least_6_Months
P-0010030-T01-IM5	No_Prog_at_Least_6_Months
P-0011038-T01-IM5	No_Prog_at_Least_6_Months
P-0012043-T01-IM5	No_Prog_at_Least_6_Months
P-0012082-T01-IM5	No_Prog_at_Least_6_Months
P-0012160-T01-IM5	No_Prog_at_Least_6_Months
P-0012833-T01-IM5	No_Prog_at_Least_6_Months
P-0013202-T01-IM5	No_Prog_at_Least_6_Months
P-0014061-T02-IM6	No_Prog_at_Least_6_Months
P-0014293-T01-IM6	No_Prog_at_Least_6_Months
P-0015027-T02-IM6	No_Prog_at_Least_6_Months
P-0015926-T01-IM6	No_Prog_at_Least_6_Months
P-0016181-T02-IM6	No_Prog_at_Least_6_Months
P-0016365-T01-IM6	No_Prog_at_Least_6_Months
P-0016366-T01-IM6	No_Prog_at_Least_6_Months
P-0017794-T02-IM6	No_Prog_at_Least_6_Months
P-0020124-T01-IM6	No_Prog_at_Least_6_Months
P-0021470-T01-IM6	No_Prog_at_Least_6_Months
P-0021675-T01-IM6	No_Prog_at_Least_6_Months
P-0023438-T01-IM6	No_Prog_at_Least_6_Months
P-0025175-T01-IM6	No_Prog_at_Least_6_Months
P-0025777-T01-IM6	No_Prog_at_Least_6_Months
P-0027639-T01-IM6	No_Prog_at_Least_6_Months
P-0028743-T01-IM6	No_Prog_at_Least_6_Months
P-0032526-T01-IM6	No_Prog_at_Least_6_Months
P-0035340-T03-IM6	No_Prog_at_Least_6_Months
P-0036810-T03-IM6	No_Prog_at_Least_6_Months
P-0036887-T01-IM6	No_Prog_at_Least_6_Months
P-0037068-T01-IM6	No_Prog_at_Least_6_Months
P-0037332-T01-IM6	No_Prog_at_Least_6_Months
P-0037491-T01-IM6	No_Prog_at_Least_6_Months
P-0041909-T01-IM6	No_Prog_at_Least_6_Months
P-0042657-T02-IM6	No_Prog_at_Least_6_Months
P-0043822-T01-IM6	No_Prog_at_Least_6_Months
P-0043844-T03-IM6	No_Prog_at_Least_6_Months
P-0046202-T01-IM6	No_Prog_at_Least_6_Months
P-0046824-T03-IM6	No_Prog_at_Least_6_Months
P-0047092-T01-IM6	No_Prog_at_Least_6_Months
P-0047156-T01-IM6	No_Prog_at_Least_6_Months
P-0048874-T02-IM6	No_Prog_at_Least_6_Months
P-0049559-T01-IM6	No_Prog_at_Least_6_Months
P-0049965-T01-IM6	No_Prog_at_Least_6_Months
P-0049996-T01-IM6	No_Prog_at_Least_6_Months
P-0050839-T01-IM6	No_Prog_at_Least_6_Months
P-0050949-T01-IM6	No_Prog_at_Least_6_Months
P-0052698-T01-IM6	No_Prog_at_Least_6_Months
P-0054902-T02-IM6	No_Prog_at_Least_6_Months
P-0058303-T02-IM7	No_Prog_at_Least_6_Months
P-0062909-T01-IM7	No_Prog_at_Least_6_Months
P-0063426-T01-IM7	No_Prog_at_Least_6_Months
P-0064602-T02-IM7	No_Prog_at_Least_6_Months
P-0064933-T02-IM7	No_Prog_at_Least_6_Months
P-0005783-T02-IM6	Regional_Prog_1_New_Lesion
P-0007665-T01-IM5	Regional_Prog_1_New_Lesion
P-0008837-T01-IM5	Regional_Prog_1_New_Lesion
P-0009431-T01-IM5	Regional_Prog_1_New_Lesion
P-0009591-T01-IM5	Regional_Prog_1_New_Lesion
P-0010041-T01-IM5	Regional_Prog_1_New_Lesion
P-0014813-T01-IM6	Regional_Prog_1_New_Lesion
P-0015600-T01-IM6	Regional_Prog_1_New_Lesion
P-0016870-T02-IM6	Regional_Prog_1_New_Lesion
P-0018187-T02-IM6	Regional_Prog_1_New_Lesion
P-0020189-T01-IM6	Regional_Prog_1_New_Lesion
P-0020513-T01-IM6	Regional_Prog_1_New_Lesion
P-0020761-T01-IM6	Regional_Prog_1_New_Lesion
P-0022380-T01-IM6	Regional_Prog_1_New_Lesion
P-0028606-T01-IM6	Regional_Prog_1_New_Lesion
P-0030706-T01-IM6	Regional_Prog_1_New_Lesion
P-0034882-T01-IM6	Regional_Prog_1_New_Lesion
P-0036808-T01-IM6	Regional_Prog_1_New_Lesion
P-0037226-T02-IM6	Regional_Prog_1_New_Lesion
P-0038790-T01-IM6	Regional_Prog_1_New_Lesion
P-0040381-T01-IM6	Regional_Prog_1_New_Lesion
P-0040655-T02-IM6	Regional_Prog_1_New_Lesion
P-0043508-T02-IM6	Regional_Prog_1_New_Lesion
P-0043625-T01-IM6	Regional_Prog_1_New_Lesion
P-0044964-T01-IM6	Regional_Prog_1_New_Lesion
P-0044985-T01-IM6	Regional_Prog_1_New_Lesion
P-0052164-T01-IM6	Regional_Prog_1_New_Lesion
P-0000913-T03-IM5	Regional_Prog_2_or_More_Lesion
P-0001224-T02-IM3	Regional_Prog_2_or_More_Lesion
P-0001987-T01-IM3	Regional_Prog_2_or_More_Lesion
P-0002874-T01-IM3	Regional_Prog_2_or_More_Lesion
P-0004410-T01-IM5	Regional_Prog_2_or_More_Lesion
P-0005380-T01-IM5	Regional_Prog_2_or_More_Lesion
P-0006995-T01-IM5	Regional_Prog_2_or_More_Lesion
P-0007418-T01-IM5	Regional_Prog_2_or_More_Lesion
P-0008131-T01-IM5	Regional_Prog_2_or_More_Lesion
P-0008261-T01-IM5	Regional_Prog_2_or_More_Lesion
P-0008324-T01-IM5	Regional_Prog_2_or_More_Lesion
P-0008472-T01-IM5	Regional_Prog_2_or_More_Lesion
P-0008764-T01-IM5	Regional_Prog_2_or_More_Lesion
P-0009715-T01-IM5	Regional_Prog_2_or_More_Lesion
P-0010213-T01-IM5	Regional_Prog_2_or_More_Lesion
P-0011136-T02-IM6	Regional_Prog_2_or_More_Lesion
P-0012602-T01-IM5	Regional_Prog_2_or_More_Lesion
P-0019977-T01-IM6	Regional_Prog_2_or_More_Lesion
P-0020766-T01-IM6	Regional_Prog_2_or_More_Lesion
P-0036000-T04-IM6	Regional_Prog_2_or_More_Lesion
P-0036106-T03-IM7	Regional_Prog_2_or_More_Lesion
P-0040769-T02-IM6	Regional_Prog_2_or_More_Lesion
P-0044660-T01-IM6	Regional_Prog_2_or_More_Lesion
P-0045433-T01-IM6	Regional_Prog_2_or_More_Lesion
P-0047810-T01-IM6	Regional_Prog_2_or_More_Lesion
P-0051898-T01-IM6	Regional_Prog_2_or_More_Lesion
P-0055183-T02-IM6	Regional_Prog_2_or_More_Lesion
P-0020133-T01-IM6	Regional_Prog_Unclear
P-0046436-T01-IM6	Regional_Prog_Unclear

[truncated: 11 more sheets: FIG_4A, SUPP_FIG_1A, SUPP_FIG_1B, SUPP_FIG_1C, SUPP_FIG_1E, SUPP_FIG_2A, SUPP_FIG_2B, SUPP_FIG_2C, SUPP_FIG_2DE, SUPP_FIG_2F, SUPP_FIG_2G]
